# Supplementary material for: Precision Glyco-Modulation of Macrophages with EF-M2 (ImmutalonTM) Improves Function and Lowers Inflammatory Biomarkers in Aging Dogs: A Double-Blind, Placebo-Controlled Trial
Source: Vet Sci. 2025 Dec 9;12(12):1168. doi: 10.3390/vetsci12121168 (PMC12737763; doi:10.3390/vetsci12121168)
Supplement: Supplementary file 1 [file vetsci-12-01168-s001.zip]

Archive with 1 entries (1 files):
- vetsci-4009563-supplementary.xlsx
