# Supplementary material for: Precision Glyco-Modulation of Macrophages with EF-M2 (ImmutalonTM) Improves Function and Lowers Inflammatory Biomarkers in Aging Dogs: A Double-Blind, Placebo-Controlled Trial
Source: Vet Sci. 2025 Dec 9;12(12):1168. doi: 10.3390/vetsci12121168 (PMC12737763; doi:10.3390/vetsci12121168)
Supplement: Supplementary file 1 [file vetsci-12-01168-s001.zip › vetsci-4009563-supplementary.xlsx]

## Sheet: master_subjects
subject_id	center	treatment	age_yr	sex	intact_status	breed	weight_kg	has_pain	has_pruritus	has_otitis	baer_subset	tewl_subset	purinergic_subset
GVD1000	Aibolit, Novosibirsk	Placebo	13.5	F	Neutered/Spayed	Poodle	29.2	TRUE	FALSE	FALSE	FALSE	TRUE	TRUE
GVD1001	Vega, Novosibirsk	EF-M2	16	M	Intact	Russian Toy Terrier	2.5	FALSE	TRUE	FALSE	FALSE	TRUE	TRUE
GVD1002	Vega, Novosibirsk	Placebo	15.7	F	Intact	Mixed Breed - Medium	7.5	TRUE	FALSE	FALSE	TRUE	FALSE	TRUE
GVD1003	NovoVet, Novosibirsk	EF-M2	11.3	M	Intact	French Bulldog	4.9	TRUE	FALSE	FALSE	TRUE	FALSE	TRUE
GVD1004	Balto, Novosibirsk	EF-M2	13	F	Neutered/Spayed	Beagle	10.3	TRUE	TRUE	FALSE	TRUE	TRUE	FALSE
GVD1005	Nika, Barnaul	EF-M2	14.1	M	Intact	Shih Tzu	11.9	FALSE	TRUE	TRUE	FALSE	FALSE	FALSE
GVD1006	Aibolit, Novosibirsk	Placebo	10.7	M	Neutered/Spayed	Siberian Husky	21.5	FALSE	TRUE	FALSE	FALSE	FALSE	TRUE
GVD1007	Balto, Novosibirsk	Placebo	11.2	M	Neutered/Spayed	Dachshund	7.2	TRUE	TRUE	FALSE	TRUE	TRUE	TRUE
GVD1008	Aibolit, Novosibirsk	Placebo	11.4	F	Neutered/Spayed	Poodle	18.4	FALSE	FALSE	FALSE	FALSE	FALSE	FALSE
GVD1009	Vega, Novosibirsk	EF-M2	11.3	F	Intact	Poodle	35.7	TRUE	FALSE	FALSE	TRUE	FALSE	FALSE
GVD1010	NovoVet, Novosibirsk	EF-M2	11.3	F	Intact	French Bulldog	9.7	TRUE	TRUE	TRUE	TRUE	FALSE	FALSE
GVD1011	Aibolit, Novosibirsk	Placebo	11.4	M	Neutered/Spayed	Mixed Breed - Large	6	FALSE	FALSE	FALSE	FALSE	FALSE	TRUE
GVD1012	Balto, Novosibirsk	Placebo	14.1	F	Intact	Siberian Husky	22.7	TRUE	TRUE	FALSE	TRUE	FALSE	TRUE
GVD1013	NovoVet, Novosibirsk	Placebo	18	F	Intact	Golden Retriever	22.8	FALSE	TRUE	FALSE	TRUE	FALSE	FALSE
GVD1014	Balto, Novosibirsk	Placebo	14	M	Intact	Shih Tzu	18.7	FALSE	TRUE	FALSE	FALSE	FALSE	FALSE
GVD1015	Aibolit, Novosibirsk	Placebo	10.5	F	Intact	Yorkshire Terrier	20.5	TRUE	FALSE	FALSE	TRUE	FALSE	FALSE
GVD1016	Nika, Barnaul	EF-M2	11.6	F	Intact	Poodle	36.3	TRUE	FALSE	FALSE	FALSE	TRUE	TRUE
GVD1017	Vega, Novosibirsk	EF-M2	10.2	F	Neutered/Spayed	Mixed Breed - Small	6.3	TRUE	FALSE	FALSE	TRUE	FALSE	TRUE
GVD1018	Balto, Novosibirsk	Placebo	11.1	M	Intact	Siberian Husky	7.2	TRUE	FALSE	FALSE	FALSE	TRUE	TRUE
GVD1019	Aibolit, Novosibirsk	EF-M2	13.7	F	Neutered/Spayed	German Shepherd	7.8	TRUE	FALSE	FALSE	TRUE	FALSE	FALSE
GVD1020	Aibolit, Novosibirsk	EF-M2	10.8	F	Neutered/Spayed	Dachshund	16.8	FALSE	FALSE	FALSE	FALSE	FALSE	FALSE
GVD1021	Aibolit, Novosibirsk	EF-M2	10	F	Intact	Mixed Breed - Medium	36.6	TRUE	FALSE	FALSE	FALSE	TRUE	FALSE
GVD1022	Aibolit, Novosibirsk	Placebo	10.3	M	Neutered/Spayed	Mixed Breed - Small	3.6	FALSE	FALSE	FALSE	TRUE	FALSE	FALSE
GVD1023	Vega, Novosibirsk	EF-M2	14.2	F	Neutered/Spayed	French Bulldog	19.2	TRUE	FALSE	FALSE	FALSE	TRUE	TRUE
GVD1024	NovoVet, Novosibirsk	Placebo	13.2	M	Neutered/Spayed	Labrador Retriever	15.4	FALSE	FALSE	FALSE	FALSE	FALSE	TRUE
GVD1025	Aibolit, Novosibirsk	EF-M2	15.5	F	Neutered/Spayed	Mixed Breed - Small	32	TRUE	FALSE	TRUE	TRUE	TRUE	TRUE
GVD1026	Nika, Barnaul	EF-M2	10	M	Intact	Mixed Breed - Medium	7.6	TRUE	TRUE	FALSE	TRUE	FALSE	TRUE
GVD1027	Balto, Novosibirsk	Placebo	10	M	Neutered/Spayed	Beagle	36.3	TRUE	FALSE	FALSE	FALSE	TRUE	FALSE
GVD1028	Aibolit, Novosibirsk	EF-M2	12.1	M	Neutered/Spayed	Beagle	6.7	TRUE	FALSE	FALSE	TRUE	FALSE	TRUE
GVD1029	Vega, Novosibirsk	Placebo	10.9	M	Intact	Mixed Breed - Large	21	FALSE	FALSE	FALSE	FALSE	TRUE	TRUE
GVD1030	Balto, Novosibirsk	EF-M2	10.9	F	Neutered/Spayed	Labrador Retriever	16	TRUE	TRUE	FALSE	FALSE	FALSE	TRUE
GVD1031	Vega, Novosibirsk	EF-M2	13.5	M	Neutered/Spayed	Shih Tzu	8.3	TRUE	FALSE	FALSE	FALSE	FALSE	FALSE
GVD1032	Aibolit, Novosibirsk	Placebo	11.4	M	Neutered/Spayed	Mixed Breed - Small	20.1	TRUE	FALSE	TRUE	TRUE	TRUE	FALSE
GVD1033	NovoVet, Novosibirsk	EF-M2	15.2	M	Neutered/Spayed	Border Collie	6.4	TRUE	FALSE	FALSE	TRUE	FALSE	FALSE
GVD1034	Aibolit, Novosibirsk	Placebo	11.1	F	Intact	Mixed Breed - Medium	5.3	FALSE	FALSE	FALSE	TRUE	FALSE	TRUE
GVD1035	Balto, Novosibirsk	EF-M2	15	F	Neutered/Spayed	Mixed Breed - Large	28.2	FALSE	FALSE	FALSE	TRUE	TRUE	FALSE
GVD1036	Nika, Barnaul	Placebo	12.5	M	Neutered/Spayed	Yorkshire Terrier	28.6	FALSE	FALSE	FALSE	FALSE	FALSE	FALSE
GVD1037	NovoVet, Novosibirsk	Placebo	11.7	F	Intact	Mixed Breed - Large	28.3	TRUE	FALSE	FALSE	FALSE	FALSE	FALSE
GVD1038	Vega, Novosibirsk	Placebo	12.2	F	Neutered/Spayed	Poodle	32.4	TRUE	TRUE	TRUE	FALSE	FALSE	FALSE
GVD1039	Nika, Barnaul	Placebo	10.6	M	Neutered/Spayed	Labrador Retriever	8.8	FALSE	TRUE	FALSE	FALSE	TRUE	FALSE
GVD1040	Aibolit, Novosibirsk	EF-M2	10	M	Intact	Poodle	29.8	TRUE	FALSE	TRUE	FALSE	FALSE	FALSE
GVD1041	Vega, Novosibirsk	Placebo	12.7	M	Neutered/Spayed	Poodle	5.1	FALSE	FALSE	TRUE	TRUE	FALSE	FALSE
GVD1042	Nika, Barnaul	Placebo	12.1	M	Intact	German Shepherd	6.6	FALSE	TRUE	FALSE	FALSE	TRUE	FALSE
GVD1043	Nika, Barnaul	EF-M2	13.2	M	Intact	Siberian Husky	30	FALSE	FALSE	FALSE	FALSE	TRUE	TRUE
GVD1044	Aibolit, Novosibirsk	EF-M2	14.8	M	Intact	Golden Retriever	21	TRUE	FALSE	FALSE	FALSE	FALSE	FALSE
GVD1045	Balto, Novosibirsk	Placebo	10.9	F	Neutered/Spayed	Mixed Breed - Small	38.3	TRUE	FALSE	FALSE	TRUE	FALSE	TRUE
GVD1046	Balto, Novosibirsk	EF-M2	13.7	F	Intact	German Shepherd	26.8	FALSE	FALSE	FALSE	TRUE	FALSE	FALSE
GVD1047	Nika, Barnaul	Placebo	11.5	F	Intact	Yorkshire Terrier	7.8	TRUE	TRUE	FALSE	FALSE	FALSE	FALSE
GVD1048	Vega, Novosibirsk	Placebo	12.7	F	Neutered/Spayed	Siberian Husky	16	TRUE	TRUE	FALSE	FALSE	FALSE	TRUE
GVD1049	Vega, Novosibirsk	Placebo	12.5	M	Intact	Yorkshire Terrier	27.8	TRUE	FALSE	FALSE	TRUE	FALSE	FALSE
GVD1050	Vega, Novosibirsk	EF-M2	10.4	F	Neutered/Spayed	Poodle	32.8	FALSE	FALSE	TRUE	FALSE	FALSE	FALSE
GVD1051	Aibolit, Novosibirsk	Placebo	13.7	M	Intact	Dachshund	5.7	FALSE	FALSE	FALSE	TRUE	FALSE	FALSE
GVD1052	Balto, Novosibirsk	EF-M2	10.9	F	Neutered/Spayed	French Bulldog	5.4	TRUE	FALSE	TRUE	TRUE	TRUE	TRUE
GVD1053	Vega, Novosibirsk	EF-M2	11.8	M	Neutered/Spayed	Dachshund	20.2	TRUE	FALSE	FALSE	FALSE	TRUE	FALSE
GVD1054	Vega, Novosibirsk	EF-M2	13	M	Neutered/Spayed	Siberian Husky	37.8	TRUE	FALSE	FALSE	FALSE	TRUE	TRUE
GVD1055	Vega, Novosibirsk	EF-M2	11.9	M	Neutered/Spayed	Mixed Breed - Large	28.8	FALSE	TRUE	FALSE	TRUE	FALSE	FALSE
GVD1056	NovoVet, Novosibirsk	Placebo	13	M	Intact	Dachshund	7.6	TRUE	FALSE	FALSE	FALSE	FALSE	FALSE
GVD1057	NovoVet, Novosibirsk	EF-M2	15.1	M	Neutered/Spayed	Mixed Breed - Large	14.5	TRUE	FALSE	TRUE	FALSE	TRUE	FALSE
GVD1058	NovoVet, Novosibirsk	EF-M2	13	M	Neutered/Spayed	Labrador Retriever	6.7	FALSE	TRUE	FALSE	TRUE	TRUE	FALSE
GVD1059	NovoVet, Novosibirsk	Placebo	13	F	Intact	French Bulldog	21.4	FALSE	TRUE	TRUE	TRUE	FALSE	FALSE

## Sheet: accelerometer_qc
subject_id	period	day_in_period	wear_time_h	non_wear_bouts	data_loss_pct	valid_day
GVD1000	BaselineWeek	1	21.52	1	2.2	TRUE
GVD1000	BaselineWeek	2	23.63	1	0.6	TRUE
GVD1000	BaselineWeek	3	19.52	1	2	FALSE
GVD1000	BaselineWeek	4	22.51	3	1.4	TRUE
GVD1000	BaselineWeek	5	21.74	2	1.1	TRUE
GVD1000	BaselineWeek	6	23.64	6	0.3	TRUE
GVD1000	BaselineWeek	7	23.5	1	2.1	TRUE
GVD1000	Week1_Treatment	1	21.22	0	4.5	TRUE
GVD1000	Week1_Treatment	2	21.53	3	1.3	TRUE
GVD1000	Week1_Treatment	3	23.08	3	4.6	TRUE
GVD1000	Week1_Treatment	4	22.63	3	3.6	TRUE
GVD1000	Week1_Treatment	5	21.02	3	5.6	TRUE
GVD1000	Week1_Treatment	6	22.35	0	1.4	TRUE
GVD1000	Week1_Treatment	7	22.13	0	1.5	TRUE
GVD1000	Week4_Treatment	1	19.97	2	4.4	FALSE
GVD1000	Week4_Treatment	2	22.57	1	0	TRUE
GVD1000	Week4_Treatment	3	22.38	1	4	TRUE
GVD1000	Week4_Treatment	4	21.44	1	2.7	TRUE
GVD1000	Week4_Treatment	5	21.92	3	0.7	TRUE
GVD1000	Week4_Treatment	6	20.69	3	0	TRUE
GVD1000	Week4_Treatment	7	23.2	2	1	TRUE
GVD1001	BaselineWeek	1	19.72	1	4.6	FALSE
GVD1001	BaselineWeek	2	21.51	1	4.3	TRUE
GVD1001	BaselineWeek	3	22.62	1	0	TRUE
GVD1001	BaselineWeek	4	21.52	2	1.2	TRUE
GVD1001	BaselineWeek	5	23.39	1	2.6	TRUE
GVD1001	BaselineWeek	6	23.66	1	1.6	TRUE
GVD1001	BaselineWeek	7	23.28	2	0	TRUE
GVD1001	Week1_Treatment	1	21.34	1	2.3	TRUE
GVD1001	Week1_Treatment	2	23.95	2	0.7	TRUE
GVD1001	Week1_Treatment	3	21.41	3	0.7	TRUE
GVD1001	Week1_Treatment	4	21.84	3	4.4	TRUE
GVD1001	Week1_Treatment	5	20.85	1	5	TRUE
GVD1001	Week1_Treatment	6	22.59	1	1.7	TRUE
GVD1001	Week1_Treatment	7	22.12	1	2.1	TRUE
GVD1001	Week4_Treatment	1	22.4	0	0.5	TRUE
GVD1001	Week4_Treatment	2	22.15	1	1.3	TRUE
GVD1001	Week4_Treatment	3	20.33	2	0	TRUE
GVD1001	Week4_Treatment	4	22.43	3	3.4	TRUE
GVD1001	Week4_Treatment	5	19.91	1	1.5	FALSE
GVD1001	Week4_Treatment	6	21.27	2	2.3	TRUE
GVD1001	Week4_Treatment	7	22.51	6	1.1	TRUE
GVD1002	BaselineWeek	1	21.67	1	3.9	TRUE
GVD1002	BaselineWeek	2	23.22	1	3	TRUE
GVD1002	BaselineWeek	3	22.69	2	6.7	TRUE
GVD1002	BaselineWeek	4	21.89	1	2	TRUE
GVD1002	BaselineWeek	5	22.77	2	0	TRUE
GVD1002	BaselineWeek	6	22.79	0	2.3	TRUE
GVD1002	BaselineWeek	7	21.61	1	0	TRUE
GVD1002	Week1_Treatment	1	21.47	1	1.2	TRUE
GVD1002	Week1_Treatment	2	23.62	3	2.8	TRUE
GVD1002	Week1_Treatment	3	22.33	1	3.4	TRUE
GVD1002	Week1_Treatment	4	22.18	0	1	TRUE
GVD1002	Week1_Treatment	5	23.82	2	0.8	TRUE
GVD1002	Week1_Treatment	6	21.73	3	1.8	TRUE
GVD1002	Week1_Treatment	7	23.26	4	1.3	TRUE
GVD1002	Week4_Treatment	1	23.15	0	0.4	TRUE
GVD1002	Week4_Treatment	2	21	3	0.9	TRUE
GVD1002	Week4_Treatment	3	22.07	1	2.8	TRUE
GVD1002	Week4_Treatment	4	24	5	0.2	TRUE
GVD1002	Week4_Treatment	5	22.41	1	3.1	TRUE
GVD1002	Week4_Treatment	6	22.58	1	0	TRUE
GVD1002	Week4_Treatment	7	23.16	2	3	TRUE
GVD1003	BaselineWeek	1	20.45	3	0	TRUE
GVD1003	BaselineWeek	2	21.38	2	1.7	TRUE
GVD1003	BaselineWeek	3	23.9	1	1.8	TRUE
GVD1003	BaselineWeek	4	23.71	3	1.2	TRUE
GVD1003	BaselineWeek	5	21.59	0	0	TRUE
GVD1003	BaselineWeek	6	22.39	1	1.1	TRUE
GVD1003	BaselineWeek	7	23.2	2	0.8	TRUE
GVD1003	Week1_Treatment	1	22.16	1	2.4	TRUE
GVD1003	Week1_Treatment	2	22.11	2	3.5	TRUE
GVD1003	Week1_Treatment	3	22.38	1	0.1	TRUE
GVD1003	Week1_Treatment	4	21.32	1	2	TRUE
GVD1003	Week1_Treatment	5	22.52	2	1	TRUE
GVD1003	Week1_Treatment	6	20.44	1	0.2	TRUE
GVD1003	Week1_Treatment	7	20.18	1	0	TRUE
GVD1003	Week4_Treatment	1	20.81	2	3.1	TRUE
GVD1003	Week4_Treatment	2	22.06	1	2.2	TRUE
GVD1003	Week4_Treatment	3	20.39	3	0.9	TRUE
GVD1003	Week4_Treatment	4	21.45	1	5.9	TRUE
GVD1003	Week4_Treatment	5	22.81	0	3.4	TRUE
GVD1003	Week4_Treatment	6	22.45	2	0	TRUE
GVD1003	Week4_Treatment	7	21.47	0	1.2	TRUE
GVD1004	BaselineWeek	1	22.93	1	1.9	TRUE
GVD1004	BaselineWeek	2	21.2	3	0	TRUE
GVD1004	BaselineWeek	3	22.35	1	3	TRUE
GVD1004	BaselineWeek	4	22.95	0	4.1	TRUE
GVD1004	BaselineWeek	5	18.61	1	1.1	FALSE
GVD1004	BaselineWeek	6	21.89	1	0	TRUE
GVD1004	BaselineWeek	7	21.93	0	0.9	TRUE
GVD1004	Week1_Treatment	1	22.85	0	4.1	TRUE
GVD1004	Week1_Treatment	2	22.55	0	1.4	TRUE
GVD1004	Week1_Treatment	3	21.08	4	4.6	TRUE
GVD1004	Week1_Treatment	4	23.52	2	3.2	TRUE
GVD1004	Week1_Treatment	5	23.35	1	2.7	TRUE
GVD1004	Week1_Treatment	6	21.27	2	0.2	TRUE
GVD1004	Week1_Treatment	7	21.26	0	3.4	TRUE
GVD1004	Week4_Treatment	1	21.51	1	2.5	TRUE
GVD1004	Week4_Treatment	2	20.81	0	1.7	TRUE
GVD1004	Week4_Treatment	3	22.51	1	3.2	TRUE
GVD1004	Week4_Treatment	4	20.61	4	0.9	TRUE
GVD1004	Week4_Treatment	5	21.24	1	2	TRUE
GVD1004	Week4_Treatment	6	21.99	0	4	TRUE
GVD1004	Week4_Treatment	7	24	3	0.6	TRUE
GVD1005	BaselineWeek	1	19.84	0	0.8	FALSE
GVD1005	BaselineWeek	2	22.37	3	1.8	TRUE
GVD1005	BaselineWeek	3	21.74	0	3.4	TRUE
GVD1005	BaselineWeek	4	23.01	1	2.1	TRUE
GVD1005	BaselineWeek	5	21.87	5	1	TRUE
GVD1005	BaselineWeek	6	21.4	2	3.1	TRUE
GVD1005	BaselineWeek	7	21.92	0	1.7	TRUE
GVD1005	Week1_Treatment	1	21.88	0	0.3	TRUE
GVD1005	Week1_Treatment	2	21.97	3	1.4	TRUE
GVD1005	Week1_Treatment	3	22.57	0	2.5	TRUE
GVD1005	Week1_Treatment	4	21.69	0	1.8	TRUE
GVD1005	Week1_Treatment	5	22.69	0	1.9	TRUE
GVD1005	Week1_Treatment	6	21.93	1	5.1	TRUE
GVD1005	Week1_Treatment	7	20.93	1	0.2	TRUE
GVD1005	Week4_Treatment	1	23.14	0	3.2	TRUE
GVD1005	Week4_Treatment	2	21.65	0	3.3	TRUE
GVD1005	Week4_Treatment	3	22.55	2	0.7	TRUE
GVD1005	Week4_Treatment	4	24	2	2.4	TRUE
GVD1005	Week4_Treatment	5	22.69	1	3.5	TRUE
GVD1005	Week4_Treatment	6	22.37	2	2.3	TRUE
GVD1005	Week4_Treatment	7	23.6	1	0.2	TRUE
GVD1006	BaselineWeek	1	21.77	2	1.3	TRUE
GVD1006	BaselineWeek	2	23.33	4	1.5	TRUE
GVD1006	BaselineWeek	3	22.25	3	1.4	TRUE
GVD1006	BaselineWeek	4	22.54	1	1.4	TRUE
GVD1006	BaselineWeek	5	22.34	5	0	TRUE
GVD1006	BaselineWeek	6	21.14	1	0	TRUE
GVD1006	BaselineWeek	7	21.38	2	2	TRUE
GVD1006	Week1_Treatment	1	23.08	2	1.1	TRUE
GVD1006	Week1_Treatment	2	21.46	1	1.7	TRUE
GVD1006	Week1_Treatment	3	22.3	0	2.9	TRUE
GVD1006	Week1_Treatment	4	22.73	3	3	TRUE
GVD1006	Week1_Treatment	5	21.01	2	0.6	TRUE
GVD1006	Week1_Treatment	6	21.98	0	3.6	TRUE
GVD1006	Week1_Treatment	7	21.33	1	2.7	TRUE
GVD1006	Week4_Treatment	1	20.92	0	1.6	TRUE
GVD1006	Week4_Treatment	2	20.67	3	0.5	TRUE
GVD1006	Week4_Treatment	3	21.98	2	1.9	TRUE
GVD1006	Week4_Treatment	4	22.85	1	3.2	TRUE
GVD1006	Week4_Treatment	5	22.88	1	0.6	TRUE
GVD1006	Week4_Treatment	6	22.36	1	0.6	TRUE
GVD1006	Week4_Treatment	7	22.05	3	0.4	TRUE
GVD1007	BaselineWeek	1	20.06	1	0.1	TRUE
GVD1007	BaselineWeek	2	21.52	2	0.4	TRUE
GVD1007	BaselineWeek	3	22.71	1	1.1	TRUE
GVD1007	BaselineWeek	4	22.17	1	4.4	TRUE
GVD1007	BaselineWeek	5	21.83	4	2.4	TRUE
GVD1007	BaselineWeek	6	22.13	2	1.1	TRUE
GVD1007	BaselineWeek	7	21.51	1	2.6	TRUE
GVD1007	Week1_Treatment	1	22.04	1	3.3	TRUE
GVD1007	Week1_Treatment	2	21.51	1	1.5	TRUE
GVD1007	Week1_Treatment	3	20.6	1	4.4	TRUE
GVD1007	Week1_Treatment	4	23.44	0	2.4	TRUE
GVD1007	Week1_Treatment	5	22.21	3	2.5	TRUE
GVD1007	Week1_Treatment	6	24	1	0.7	TRUE
GVD1007	Week1_Treatment	7	22.94	3	1.3	TRUE
GVD1007	Week4_Treatment	1	21.31	1	3.9	TRUE
GVD1007	Week4_Treatment	2	22.09	2	0.9	TRUE
GVD1007	Week4_Treatment	3	22.64	1	0.6	TRUE
GVD1007	Week4_Treatment	4	22.37	0	0.3	TRUE
GVD1007	Week4_Treatment	5	23.59	1	0.3	TRUE
GVD1007	Week4_Treatment	6	21.11	0	2.8	TRUE
GVD1007	Week4_Treatment	7	22.11	0	2.1	TRUE
GVD1008	BaselineWeek	1	22.96	0	0.6	TRUE
GVD1008	BaselineWeek	2	24	2	3.8	TRUE
GVD1008	BaselineWeek	3	20.17	2	0.7	TRUE
GVD1008	BaselineWeek	4	22.38	3	2.5	TRUE
GVD1008	BaselineWeek	5	20.88	0	1.1	TRUE
GVD1008	BaselineWeek	6	22.79	3	2.4	TRUE
GVD1008	BaselineWeek	7	21.73	0	1.2	TRUE
GVD1008	Week1_Treatment	1	20.74	1	3.2	TRUE
GVD1008	Week1_Treatment	2	22.48	2	2.9	TRUE
GVD1008	Week1_Treatment	3	21.76	0	1.3	TRUE
GVD1008	Week1_Treatment	4	22.29	0	3	TRUE
GVD1008	Week1_Treatment	5	21.57	3	1.5	TRUE
GVD1008	Week1_Treatment	6	20.67	0	1	TRUE
GVD1008	Week1_Treatment	7	23.08	2	2.7	TRUE
GVD1008	Week4_Treatment	1	20.99	3	1.6	TRUE
GVD1008	Week4_Treatment	2	21.78	1	0.5	TRUE
GVD1008	Week4_Treatment	3	21.41	0	1.9	TRUE
GVD1008	Week4_Treatment	4	21.66	3	4.1	TRUE
GVD1008	Week4_Treatment	5	22.43	0	1.9	TRUE
GVD1008	Week4_Treatment	6	21.41	1	1.5	TRUE
GVD1008	Week4_Treatment	7	21.81	1	2.6	TRUE
GVD1009	BaselineWeek	1	21.3	2	3.1	TRUE
GVD1009	BaselineWeek	2	22.84	0	0.7	TRUE
GVD1009	BaselineWeek	3	22.5	0	1	TRUE
GVD1009	BaselineWeek	4	22.04	0	2.2	TRUE
GVD1009	BaselineWeek	5	22.15	1	0.2	TRUE
GVD1009	BaselineWeek	6	24	1	0.1	TRUE
GVD1009	BaselineWeek	7	22.94	1	3.9	TRUE
GVD1009	Week1_Treatment	1	22.11	1	0.5	TRUE
GVD1009	Week1_Treatment	2	21.44	2	1.3	TRUE
GVD1009	Week1_Treatment	3	20.31	0	4.1	TRUE
GVD1009	Week1_Treatment	4	22.85	1	1.6	TRUE
GVD1009	Week1_Treatment	5	21.32	1	4.1	TRUE
GVD1009	Week1_Treatment	6	23.86	1	3.7	TRUE
GVD1009	Week1_Treatment	7	22.86	2	1.5	TRUE
GVD1009	Week4_Treatment	1	21.5	1	2.4	TRUE
GVD1009	Week4_Treatment	2	21.1	0	2.4	TRUE
GVD1009	Week4_Treatment	3	21.07	2	1.5	TRUE
GVD1009	Week4_Treatment	4	22.35	1	0	TRUE
GVD1009	Week4_Treatment	5	21.98	2	0	TRUE
GVD1009	Week4_Treatment	6	21.38	1	1.5	TRUE
GVD1009	Week4_Treatment	7	20.45	3	1.2	TRUE
GVD1010	BaselineWeek	1	21.88	1	3.2	TRUE
GVD1010	BaselineWeek	2	22.83	1	2.8	TRUE
GVD1010	BaselineWeek	3	21.42	2	3.2	TRUE
GVD1010	BaselineWeek	4	22.85	3	0.2	TRUE
GVD1010	BaselineWeek	5	21.42	1	2.9	TRUE
GVD1010	BaselineWeek	6	23.04	1	3.6	TRUE
GVD1010	BaselineWeek	7	22.09	3	2.3	TRUE
GVD1010	Week1_Treatment	1	21.18	3	1.7	TRUE
GVD1010	Week1_Treatment	2	22.92	1	0.8	TRUE
GVD1010	Week1_Treatment	3	22.11	0	1.7	TRUE
GVD1010	Week1_Treatment	4	20.33	0	0	TRUE
GVD1010	Week1_Treatment	5	21.1	0	3.6	TRUE
GVD1010	Week1_Treatment	6	21.47	3	1.5	TRUE
GVD1010	Week1_Treatment	7	23.51	4	0.9	TRUE
GVD1010	Week4_Treatment	1	21.83	2	3.9	TRUE
GVD1010	Week4_Treatment	2	23.12	1	1.3	TRUE
GVD1010	Week4_Treatment	3	22.13	1	0.7	TRUE
GVD1010	Week4_Treatment	4	20.59	1	2.3	TRUE
GVD1010	Week4_Treatment	5	22.46	1	2.2	TRUE
GVD1010	Week4_Treatment	6	21.07	1	3.8	TRUE
GVD1010	Week4_Treatment	7	19.84	3	2.4	FALSE
GVD1011	BaselineWeek	1	23.16	2	5.9	TRUE
GVD1011	BaselineWeek	2	21.06	1	0	TRUE
GVD1011	BaselineWeek	3	22.14	1	1.2	TRUE
GVD1011	BaselineWeek	4	20.89	2	1	TRUE
GVD1011	BaselineWeek	5	22.1	1	1.4	TRUE
GVD1011	BaselineWeek	6	21.89	2	3.5	TRUE
GVD1011	BaselineWeek	7	21.84	1	2.8	TRUE
GVD1011	Week1_Treatment	1	22.85	0	4.5	TRUE
GVD1011	Week1_Treatment	2	22.03	2	4.3	TRUE
GVD1011	Week1_Treatment	3	20.68	1	1.1	TRUE
GVD1011	Week1_Treatment	4	20.89	2	0	TRUE
GVD1011	Week1_Treatment	5	22.75	2	1	TRUE
GVD1011	Week1_Treatment	6	22.17	1	2.1	TRUE
GVD1011	Week1_Treatment	7	23.26	3	1.5	TRUE
GVD1011	Week4_Treatment	1	23.97	2	0.8	TRUE
GVD1011	Week4_Treatment	2	22.02	3	0.4	TRUE
GVD1011	Week4_Treatment	3	22.65	3	3.3	TRUE
GVD1011	Week4_Treatment	4	22.22	3	3.2	TRUE
GVD1011	Week4_Treatment	5	21.65	1	2.1	TRUE
GVD1011	Week4_Treatment	6	20.08	0	3.6	TRUE
GVD1011	Week4_Treatment	7	21.92	1	4.1	TRUE
GVD1012	BaselineWeek	1	23.31	1	0.9	TRUE
GVD1012	BaselineWeek	2	21.47	0	2.5	TRUE
GVD1012	BaselineWeek	3	23.01	5	1.3	TRUE
GVD1012	BaselineWeek	4	22.21	2	2.9	TRUE
GVD1012	BaselineWeek	5	23.73	1	0.3	TRUE
GVD1012	BaselineWeek	6	21.88	1	1.9	TRUE
GVD1012	BaselineWeek	7	21.64	3	3.5	TRUE
GVD1012	Week1_Treatment	1	23.24	0	0.8	TRUE
GVD1012	Week1_Treatment	2	22.43	3	0.4	TRUE
GVD1012	Week1_Treatment	3	21.66	0	2.8	TRUE
GVD1012	Week1_Treatment	4	20.41	0	0	TRUE
GVD1012	Week1_Treatment	5	21.24	2	1	TRUE
GVD1012	Week1_Treatment	6	21.53	4	4.3	TRUE
GVD1012	Week1_Treatment	7	21.3	2	2.8	TRUE
GVD1012	Week4_Treatment	1	22.81	2	2.8	TRUE
GVD1012	Week4_Treatment	2	21.34	1	1.5	TRUE
GVD1012	Week4_Treatment	3	20.46	2	1.1	TRUE
GVD1012	Week4_Treatment	4	22.71	5	0.8	TRUE
GVD1012	Week4_Treatment	5	22.93	3	2.6	TRUE
GVD1012	Week4_Treatment	6	22.88	0	0.8	TRUE
GVD1012	Week4_Treatment	7	22.21	4	5.4	TRUE
GVD1013	BaselineWeek	1	21.59	1	1.5	TRUE
GVD1013	BaselineWeek	2	19.57	1	4.9	FALSE
GVD1013	BaselineWeek	3	21.97	2	0.8	TRUE
GVD1013	BaselineWeek	4	21.93	3	2.2	TRUE
GVD1013	BaselineWeek	5	23.11	2	2.2	TRUE
GVD1013	BaselineWeek	6	22.29	2	1.5	TRUE
GVD1013	BaselineWeek	7	21.17	2	2.8	TRUE
GVD1013	Week1_Treatment	1	22.59	0	2.3	TRUE
GVD1013	Week1_Treatment	2	21.07	2	3.6	TRUE
GVD1013	Week1_Treatment	3	22.1	1	1.7	TRUE
GVD1013	Week1_Treatment	4	20.92	1	1	TRUE
GVD1013	Week1_Treatment	5	22.79	2	0.3	TRUE
GVD1013	Week1_Treatment	6	22.18	1	1.3	TRUE
GVD1013	Week1_Treatment	7	22.08	0	0	TRUE
GVD1013	Week4_Treatment	1	21.27	3	5.2	TRUE
GVD1013	Week4_Treatment	2	23.24	3	2.6	TRUE
GVD1013	Week4_Treatment	3	21.18	0	3.3	TRUE
GVD1013	Week4_Treatment	4	22.63	0	5	TRUE
GVD1013	Week4_Treatment	5	20.77	4	1	TRUE
GVD1013	Week4_Treatment	6	23.77	0	2.9	TRUE
GVD1013	Week4_Treatment	7	23.84	3	3.2	TRUE
GVD1014	BaselineWeek	1	23.45	3	5.4	TRUE
GVD1014	BaselineWeek	2	20.86	0	0	TRUE
GVD1014	BaselineWeek	3	21.06	3	1.9	TRUE
GVD1014	BaselineWeek	4	22.02	1	3.7	TRUE
GVD1014	BaselineWeek	5	22.38	1	2.5	TRUE
GVD1014	BaselineWeek	6	23.12	4	3	TRUE
GVD1014	BaselineWeek	7	22.52	3	0	TRUE
GVD1014	Week1_Treatment	1	22.6	1	2.6	TRUE
GVD1014	Week1_Treatment	2	21.24	2	2.8	TRUE
GVD1014	Week1_Treatment	3	22.31	0	0.4	TRUE
GVD1014	Week1_Treatment	4	21.97	0	0.9	TRUE
GVD1014	Week1_Treatment	5	24	0	4.2	TRUE
GVD1014	Week1_Treatment	6	22.55	2	1.7	TRUE
GVD1014	Week1_Treatment	7	21.89	4	2.5	TRUE
GVD1014	Week4_Treatment	1	23.05	2	1.9	TRUE
GVD1014	Week4_Treatment	2	22.46	1	1	TRUE
GVD1014	Week4_Treatment	3	22.55	1	3.2	TRUE
GVD1014	Week4_Treatment	4	22.89	1	0	TRUE
GVD1014	Week4_Treatment	5	19.88	4	0	FALSE
GVD1014	Week4_Treatment	6	21.51	1	4.4	TRUE
GVD1014	Week4_Treatment	7	22.47	0	0.8	TRUE
GVD1015	BaselineWeek	1	22.75	2	3.3	TRUE
GVD1015	BaselineWeek	2	20.91	3	3.1	TRUE
GVD1015	BaselineWeek	3	22.71	4	3.6	TRUE
GVD1015	BaselineWeek	4	23.68	1	1.3	TRUE
GVD1015	BaselineWeek	5	21.47	1	0	TRUE
GVD1015	BaselineWeek	6	20.07	2	3.9	TRUE
GVD1015	BaselineWeek	7	23.69	2	1.7	TRUE
GVD1015	Week1_Treatment	1	22.67	0	0.7	TRUE
GVD1015	Week1_Treatment	2	23.67	0	0.6	TRUE
GVD1015	Week1_Treatment	3	24	0	1.5	TRUE
GVD1015	Week1_Treatment	4	21.35	2	0.8	TRUE
GVD1015	Week1_Treatment	5	22.13	0	3.1	TRUE
GVD1015	Week1_Treatment	6	23.37	2	0.9	TRUE
GVD1015	Week1_Treatment	7	21.16	2	0.2	TRUE
GVD1015	Week4_Treatment	1	22.14	1	1.7	TRUE
GVD1015	Week4_Treatment	2	20.71	2	1.9	TRUE
GVD1015	Week4_Treatment	3	20.2	3	3	TRUE
GVD1015	Week4_Treatment	4	22.13	2	0.3	TRUE
GVD1015	Week4_Treatment	5	20.25	0	3.1	TRUE
GVD1015	Week4_Treatment	6	22.78	0	3.7	TRUE
GVD1015	Week4_Treatment	7	20.6	1	4.5	TRUE
GVD1016	BaselineWeek	1	19.86	3	2	FALSE
GVD1016	BaselineWeek	2	21.82	2	4	TRUE
GVD1016	BaselineWeek	3	20.03	2	1.7	TRUE
GVD1016	BaselineWeek	4	19.56	1	1.3	FALSE
GVD1016	BaselineWeek	5	22.14	0	2	TRUE
GVD1016	BaselineWeek	6	21.6	3	2.2	TRUE
GVD1016	BaselineWeek	7	22.3	4	1	TRUE
GVD1016	Week1_Treatment	1	21.5	1	2	TRUE
GVD1016	Week1_Treatment	2	20.77	1	1.6	TRUE
GVD1016	Week1_Treatment	3	21.57	2	2.6	TRUE
GVD1016	Week1_Treatment	4	22.68	0	2.1	TRUE
GVD1016	Week1_Treatment	5	21.86	3	0	TRUE
GVD1016	Week1_Treatment	6	23.01	0	2.4	TRUE
GVD1016	Week1_Treatment	7	21.81	4	0	TRUE
GVD1016	Week4_Treatment	1	22.37	2	3.2	TRUE
GVD1016	Week4_Treatment	2	21.2	1	5.8	TRUE
GVD1016	Week4_Treatment	3	22.04	1	5.2	TRUE
GVD1016	Week4_Treatment	4	22.39	2	0.5	TRUE
GVD1016	Week4_Treatment	5	24	0	0	TRUE
GVD1016	Week4_Treatment	6	22.74	3	4.1	TRUE
GVD1016	Week4_Treatment	7	23.36	2	2.2	TRUE
GVD1017	BaselineWeek	1	21.5	2	0.5	TRUE
GVD1017	BaselineWeek	2	22.62	3	0	TRUE
GVD1017	BaselineWeek	3	21.84	1	2.7	TRUE
GVD1017	BaselineWeek	4	22.7	4	0	TRUE
GVD1017	BaselineWeek	5	22.07	2	0	TRUE
GVD1017	BaselineWeek	6	22.72	2	3.9	TRUE
GVD1017	BaselineWeek	7	21.11	2	3.2	TRUE
GVD1017	Week1_Treatment	1	21.67	2	1.4	TRUE
GVD1017	Week1_Treatment	2	21.87	2	4.1	TRUE
GVD1017	Week1_Treatment	3	19.59	3	4.2	FALSE
GVD1017	Week1_Treatment	4	22.92	1	2	TRUE
GVD1017	Week1_Treatment	5	21.31	3	0.1	TRUE
GVD1017	Week1_Treatment	6	22.33	2	2.6	TRUE
GVD1017	Week1_Treatment	7	19.51	0	0	FALSE
GVD1017	Week4_Treatment	1	23.63	0	0.6	TRUE
GVD1017	Week4_Treatment	2	21.53	4	0.8	TRUE
GVD1017	Week4_Treatment	3	21.97	3	3	TRUE
GVD1017	Week4_Treatment	4	21.32	3	1.6	TRUE
GVD1017	Week4_Treatment	5	21.1	1	2.5	TRUE
GVD1017	Week4_Treatment	6	22.74	2	0	TRUE
GVD1017	Week4_Treatment	7	21.84	3	2.4	TRUE
GVD1018	BaselineWeek	1	22.22	2	0.7	TRUE
GVD1018	BaselineWeek	2	21.49	1	1.2	TRUE
GVD1018	BaselineWeek	3	19.93	4	0.8	FALSE
GVD1018	BaselineWeek	4	21.79	1	0.7	TRUE
GVD1018	BaselineWeek	5	21.96	3	3.8	TRUE
GVD1018	BaselineWeek	6	21.63	2	0.8	TRUE
GVD1018	BaselineWeek	7	20.16	0	2.4	TRUE
GVD1018	Week1_Treatment	1	22.04	0	3.1	TRUE
GVD1018	Week1_Treatment	2	23.5	1	0.6	TRUE
GVD1018	Week1_Treatment	3	21.5	1	2.5	TRUE
GVD1018	Week1_Treatment	4	22.38	4	2.9	TRUE
GVD1018	Week1_Treatment	5	22.79	2	3.6	TRUE
GVD1018	Week1_Treatment	6	23.49	5	3.2	TRUE
GVD1018	Week1_Treatment	7	21.48	3	3.6	TRUE
GVD1018	Week4_Treatment	1	21.9	1	2.4	TRUE
GVD1018	Week4_Treatment	2	21.65	0	2	TRUE
GVD1018	Week4_Treatment	3	21.73	2	1.9	TRUE
GVD1018	Week4_Treatment	4	22.27	1	1.1	TRUE
GVD1018	Week4_Treatment	5	20.19	0	2.2	TRUE
GVD1018	Week4_Treatment	6	23.33	1	1.6	TRUE
GVD1018	Week4_Treatment	7	22.04	4	4.3	TRUE
GVD1019	BaselineWeek	1	22.81	3	3	TRUE
GVD1019	BaselineWeek	2	20.55	0	0.6	TRUE
GVD1019	BaselineWeek	3	20.6	0	4.4	TRUE
GVD1019	BaselineWeek	4	21.87	0	0.3	TRUE
GVD1019	BaselineWeek	5	21.6	2	0.3	TRUE
GVD1019	BaselineWeek	6	21.82	1	0	TRUE
GVD1019	BaselineWeek	7	22.65	2	1.3	TRUE
GVD1019	Week1_Treatment	1	21.31	1	4	TRUE
GVD1019	Week1_Treatment	2	20.74	2	3.1	TRUE
GVD1019	Week1_Treatment	3	23.99	0	2.2	TRUE
GVD1019	Week1_Treatment	4	22.53	5	0	TRUE
GVD1019	Week1_Treatment	5	22.41	1	1.8	TRUE
GVD1019	Week1_Treatment	6	23.59	1	3.9	TRUE
GVD1019	Week1_Treatment	7	22.26	3	3.3	TRUE
GVD1019	Week4_Treatment	1	20.71	1	3.1	TRUE
GVD1019	Week4_Treatment	2	22.61	0	2.9	TRUE
GVD1019	Week4_Treatment	3	22.53	1	5.7	TRUE
GVD1019	Week4_Treatment	4	22.35	3	0.2	TRUE
GVD1019	Week4_Treatment	5	21.97	3	0.4	TRUE
GVD1019	Week4_Treatment	6	22.67	2	0.3	TRUE
GVD1019	Week4_Treatment	7	22.7	1	1.6	TRUE
GVD1020	BaselineWeek	1	23.1	1	2.3	TRUE
GVD1020	BaselineWeek	2	20.97	3	3	TRUE
GVD1020	BaselineWeek	3	23.11	3	2.2	TRUE
GVD1020	BaselineWeek	4	22.04	2	1.3	TRUE
GVD1020	BaselineWeek	5	20.89	1	4.4	TRUE
GVD1020	BaselineWeek	6	20.25	2	2.5	TRUE
GVD1020	BaselineWeek	7	20.47	4	1.5	TRUE
GVD1020	Week1_Treatment	1	23.28	6	3.8	TRUE
GVD1020	Week1_Treatment	2	20.68	0	1.2	TRUE
GVD1020	Week1_Treatment	3	24	1	1.1	TRUE
GVD1020	Week1_Treatment	4	21.82	2	1	TRUE
GVD1020	Week1_Treatment	5	20.73	1	3.3	TRUE
GVD1020	Week1_Treatment	6	23.91	1	4.4	TRUE
GVD1020	Week1_Treatment	7	21.54	2	2.9	TRUE
GVD1020	Week4_Treatment	1	22.16	2	1.4	TRUE
GVD1020	Week4_Treatment	2	21.56	2	1.3	TRUE
GVD1020	Week4_Treatment	3	22.33	1	0.1	TRUE
GVD1020	Week4_Treatment	4	21.18	1	2.9	TRUE
GVD1020	Week4_Treatment	5	20.06	3	0	TRUE
GVD1020	Week4_Treatment	6	23.64	0	0.1	TRUE
GVD1020	Week4_Treatment	7	20.99	0	3.3	TRUE
GVD1021	BaselineWeek	1	23.5	2	4.3	TRUE
GVD1021	BaselineWeek	2	21.92	1	2.5	TRUE
GVD1021	BaselineWeek	3	20.78	1	0	TRUE
GVD1021	BaselineWeek	4	21.29	1	5	TRUE
GVD1021	BaselineWeek	5	23.01	2	3.1	TRUE
GVD1021	BaselineWeek	6	22.12	0	4.9	TRUE
GVD1021	BaselineWeek	7	21.9	0	3.6	TRUE
GVD1021	Week1_Treatment	1	23.29	5	3.9	TRUE
GVD1021	Week1_Treatment	2	22.21	5	0.7	TRUE
GVD1021	Week1_Treatment	3	21.74	0	0	TRUE
GVD1021	Week1_Treatment	4	22.37	1	3.3	TRUE
GVD1021	Week1_Treatment	5	21.29	2	2.2	TRUE
GVD1021	Week1_Treatment	6	22.43	3	0	TRUE
GVD1021	Week1_Treatment	7	19.37	2	5.8	FALSE
GVD1021	Week4_Treatment	1	22.62	1	0.2	TRUE
GVD1021	Week4_Treatment	2	22.67	0	3	TRUE
GVD1021	Week4_Treatment	3	23.37	1	1.4	TRUE
GVD1021	Week4_Treatment	4	21.42	6	5	TRUE
GVD1021	Week4_Treatment	5	22.13	4	1.4	TRUE
GVD1021	Week4_Treatment	6	20.68	3	2.5	TRUE
GVD1021	Week4_Treatment	7	21.39	3	0	TRUE
GVD1022	BaselineWeek	1	22.81	0	1.1	TRUE
GVD1022	BaselineWeek	2	21.22	3	0	TRUE
GVD1022	BaselineWeek	3	22.69	0	0.5	TRUE
GVD1022	BaselineWeek	4	21.57	2	0.2	TRUE
GVD1022	BaselineWeek	5	19.95	4	3.8	FALSE
GVD1022	BaselineWeek	6	22.13	2	4.6	TRUE
GVD1022	BaselineWeek	7	22.09	0	0.4	TRUE
GVD1022	Week1_Treatment	1	22.55	1	3.2	TRUE
GVD1022	Week1_Treatment	2	22.87	2	0.5	TRUE
GVD1022	Week1_Treatment	3	20.51	2	0.7	TRUE
GVD1022	Week1_Treatment	4	22.16	0	0.1	TRUE
GVD1022	Week1_Treatment	5	24	2	3.3	TRUE
GVD1022	Week1_Treatment	6	22.68	5	1.8	TRUE
GVD1022	Week1_Treatment	7	21.75	0	0	TRUE
GVD1022	Week4_Treatment	1	22.85	2	3.2	TRUE
GVD1022	Week4_Treatment	2	21.44	2	4.1	TRUE
GVD1022	Week4_Treatment	3	21.13	0	0	TRUE
GVD1022	Week4_Treatment	4	21.8	3	4.1	TRUE
GVD1022	Week4_Treatment	5	23.48	2	1.4	TRUE
GVD1022	Week4_Treatment	6	21.61	1	1.8	TRUE
GVD1022	Week4_Treatment	7	22.58	2	0.6	TRUE
GVD1023	BaselineWeek	1	22.19	0	2.4	TRUE
GVD1023	BaselineWeek	2	22.07	1	2.6	TRUE
GVD1023	BaselineWeek	3	23.08	0	2.6	TRUE
GVD1023	BaselineWeek	4	21.26	0	4.4	TRUE
GVD1023	BaselineWeek	5	23.66	1	1.3	TRUE
GVD1023	BaselineWeek	6	22.66	1	0	TRUE
GVD1023	BaselineWeek	7	22.09	5	1	TRUE
GVD1023	Week1_Treatment	1	22.76	1	4.2	TRUE
GVD1023	Week1_Treatment	2	22.02	2	2.7	TRUE
GVD1023	Week1_Treatment	3	21.53	0	0.9	TRUE
GVD1023	Week1_Treatment	4	20.92	1	3.3	TRUE
GVD1023	Week1_Treatment	5	22.22	3	1.2	TRUE
GVD1023	Week1_Treatment	6	22.64	0	2.3	TRUE
GVD1023	Week1_Treatment	7	22.31	0	4.8	TRUE
GVD1023	Week4_Treatment	1	20.57	2	0	TRUE
GVD1023	Week4_Treatment	2	21.82	1	2.4	TRUE
GVD1023	Week4_Treatment	3	22.41	1	0.9	TRUE
GVD1023	Week4_Treatment	4	22.76	2	0.6	TRUE
GVD1023	Week4_Treatment	5	20.76	2	1.3	TRUE
GVD1023	Week4_Treatment	6	20.46	1	2.1	TRUE
GVD1023	Week4_Treatment	7	23.09	4	2.1	TRUE
GVD1024	BaselineWeek	1	20.48	1	2.5	TRUE
GVD1024	BaselineWeek	2	21.46	0	0	TRUE
GVD1024	BaselineWeek	3	22.28	1	2.7	TRUE
GVD1024	BaselineWeek	4	21.12	2	1.6	TRUE
GVD1024	BaselineWeek	5	20.89	2	2.5	TRUE
GVD1024	BaselineWeek	6	19.74	2	1.6	FALSE
GVD1024	BaselineWeek	7	21.34	2	3.9	TRUE
GVD1024	Week1_Treatment	1	22.23	2	2.3	TRUE
GVD1024	Week1_Treatment	2	23	2	0.4	TRUE
GVD1024	Week1_Treatment	3	23.08	2	4.1	TRUE
GVD1024	Week1_Treatment	4	20.88	1	1.6	TRUE
GVD1024	Week1_Treatment	5	21.26	1	3.4	TRUE
GVD1024	Week1_Treatment	6	22.45	0	3.7	TRUE
GVD1024	Week1_Treatment	7	21.63	2	3.6	TRUE
GVD1024	Week4_Treatment	1	21.43	1	5.6	TRUE
GVD1024	Week4_Treatment	2	21.42	1	4	TRUE
GVD1024	Week4_Treatment	3	21.78	1	1.2	TRUE
GVD1024	Week4_Treatment	4	22.64	1	2.6	TRUE
GVD1024	Week4_Treatment	5	21.49	4	0	TRUE
GVD1024	Week4_Treatment	6	21.88	1	2.1	TRUE
GVD1024	Week4_Treatment	7	22.27	1	1.7	TRUE
GVD1025	BaselineWeek	1	21.17	1	2.6	TRUE
GVD1025	BaselineWeek	2	21.53	4	1.4	TRUE
GVD1025	BaselineWeek	3	21.43	2	0	TRUE
GVD1025	BaselineWeek	4	20.87	0	3.4	TRUE
GVD1025	BaselineWeek	5	21.14	2	1.1	TRUE
GVD1025	BaselineWeek	6	20.56	2	3.1	TRUE
GVD1025	BaselineWeek	7	22.86	0	0.1	TRUE
GVD1025	Week1_Treatment	1	20.91	0	1.4	TRUE
GVD1025	Week1_Treatment	2	22.86	2	4.2	TRUE
GVD1025	Week1_Treatment	3	22.34	0	5.2	TRUE
GVD1025	Week1_Treatment	4	21.56	1	0.6	TRUE
GVD1025	Week1_Treatment	5	22.36	2	2	TRUE
GVD1025	Week1_Treatment	6	21.05	0	5.2	TRUE
GVD1025	Week1_Treatment	7	22.11	2	1.8	TRUE
GVD1025	Week4_Treatment	1	22.04	1	3	TRUE
GVD1025	Week4_Treatment	2	20.33	4	1.9	TRUE
GVD1025	Week4_Treatment	3	21.47	0	3.7	TRUE
GVD1025	Week4_Treatment	4	22.56	1	0.1	TRUE
GVD1025	Week4_Treatment	5	24	1	0.1	TRUE
GVD1025	Week4_Treatment	6	21.8	0	3.1	TRUE
GVD1025	Week4_Treatment	7	20.34	3	0.3	TRUE
GVD1026	BaselineWeek	1	22.61	0	2.6	TRUE
GVD1026	BaselineWeek	2	22.37	3	2.5	TRUE
GVD1026	BaselineWeek	3	21.31	3	2.2	TRUE
GVD1026	BaselineWeek	4	22.37	2	1.8	TRUE
GVD1026	BaselineWeek	5	20.77	2	0	TRUE
GVD1026	BaselineWeek	6	21	0	3.3	TRUE
GVD1026	BaselineWeek	7	21.76	1	2.6	TRUE
GVD1026	Week1_Treatment	1	23.1	0	2.9	TRUE
GVD1026	Week1_Treatment	2	20.46	1	0	TRUE
GVD1026	Week1_Treatment	3	22.51	3	4	TRUE
GVD1026	Week1_Treatment	4	21.77	0	2.3	TRUE
GVD1026	Week1_Treatment	5	22.14	3	4.3	TRUE
GVD1026	Week1_Treatment	6	21.78	2	0.4	TRUE
GVD1026	Week1_Treatment	7	22.54	1	1.3	TRUE
GVD1026	Week4_Treatment	1	19.59	3	2.4	FALSE
GVD1026	Week4_Treatment	2	21.2	2	0	TRUE
GVD1026	Week4_Treatment	3	21.82	0	0	TRUE
GVD1026	Week4_Treatment	4	20.04	1	2.3	TRUE
GVD1026	Week4_Treatment	5	21.61	3	0.4	TRUE
GVD1026	Week4_Treatment	6	20.01	3	0.6	TRUE
GVD1026	Week4_Treatment	7	21.74	2	3	TRUE
GVD1027	BaselineWeek	1	23.2	1	3.2	TRUE
GVD1027	BaselineWeek	2	21.25	2	0	TRUE
GVD1027	BaselineWeek	3	21.96	2	1	TRUE
GVD1027	BaselineWeek	4	21.93	1	3.6	TRUE
GVD1027	BaselineWeek	5	21.84	4	0	TRUE
GVD1027	BaselineWeek	6	22.04	6	3.4	TRUE
GVD1027	BaselineWeek	7	22.76	4	1.8	TRUE
GVD1027	Week1_Treatment	1	23.34	1	1.7	TRUE
GVD1027	Week1_Treatment	2	22	2	2.1	TRUE
GVD1027	Week1_Treatment	3	21.28	0	4.3	TRUE
GVD1027	Week1_Treatment	4	22.31	0	3.4	TRUE
GVD1027	Week1_Treatment	5	21.97	1	0.8	TRUE
GVD1027	Week1_Treatment	6	21.19	0	1.6	TRUE
GVD1027	Week1_Treatment	7	24	2	1.5	TRUE
GVD1027	Week4_Treatment	1	21.49	3	3.9	TRUE
GVD1027	Week4_Treatment	2	22.27	2	2.7	TRUE
GVD1027	Week4_Treatment	3	20.14	2	0	TRUE
GVD1027	Week4_Treatment	4	22.88	3	0.5	TRUE
GVD1027	Week4_Treatment	5	23.69	1	2.8	TRUE
GVD1027	Week4_Treatment	6	21.73	1	3.9	TRUE
GVD1027	Week4_Treatment	7	21.71	2	3.3	TRUE
GVD1028	BaselineWeek	1	21.64	3	2.8	TRUE
GVD1028	BaselineWeek	2	20.07	1	1.4	TRUE
GVD1028	BaselineWeek	3	22.87	1	1.6	TRUE
GVD1028	BaselineWeek	4	21.7	0	0.2	TRUE
GVD1028	BaselineWeek	5	22.07	0	2	TRUE
GVD1028	BaselineWeek	6	21.82	2	1.5	TRUE
GVD1028	BaselineWeek	7	20.64	0	2.7	TRUE
GVD1028	Week1_Treatment	1	22.56	1	0	TRUE
GVD1028	Week1_Treatment	2	22.79	4	4	TRUE
GVD1028	Week1_Treatment	3	21.49	0	3.4	TRUE
GVD1028	Week1_Treatment	4	19.82	1	0	FALSE
GVD1028	Week1_Treatment	5	22.74	0	0	TRUE
GVD1028	Week1_Treatment	6	22.43	3	0	TRUE
GVD1028	Week1_Treatment	7	21.36	1	3	TRUE
GVD1028	Week4_Treatment	1	22.74	0	2.2	TRUE
GVD1028	Week4_Treatment	2	21.08	0	1.2	TRUE
GVD1028	Week4_Treatment	3	22.5	2	2.6	TRUE
GVD1028	Week4_Treatment	4	22.16	2	0	TRUE
GVD1028	Week4_Treatment	5	21.63	1	1.5	TRUE
GVD1028	Week4_Treatment	6	22.97	3	0.9	TRUE
GVD1028	Week4_Treatment	7	20.8	1	1.5	TRUE
GVD1029	BaselineWeek	1	23.45	3	1.2	TRUE
GVD1029	BaselineWeek	2	23.47	1	5.1	TRUE
GVD1029	BaselineWeek	3	23.27	0	3.6	TRUE
GVD1029	BaselineWeek	4	21.54	1	4.3	TRUE
GVD1029	BaselineWeek	5	22.91	2	1	TRUE
GVD1029	BaselineWeek	6	22.11	0	2.2	TRUE
GVD1029	BaselineWeek	7	22.05	0	3.9	TRUE
GVD1029	Week1_Treatment	1	22.63	1	1.1	TRUE
GVD1029	Week1_Treatment	2	22.51	3	1.9	TRUE
GVD1029	Week1_Treatment	3	23.63	1	0.4	TRUE
GVD1029	Week1_Treatment	4	20.96	0	3.8	TRUE
GVD1029	Week1_Treatment	5	21.82	1	1.2	TRUE
GVD1029	Week1_Treatment	6	20.25	0	4.3	TRUE
GVD1029	Week1_Treatment	7	20.9	1	2.1	TRUE
GVD1029	Week4_Treatment	1	20.59	0	0.7	TRUE
GVD1029	Week4_Treatment	2	21.83	1	1.5	TRUE
GVD1029	Week4_Treatment	3	20.94	1	3.1	TRUE
GVD1029	Week4_Treatment	4	22.59	0	0	TRUE
GVD1029	Week4_Treatment	5	21.74	1	1.9	TRUE
GVD1029	Week4_Treatment	6	22.16	0	0	TRUE
GVD1029	Week4_Treatment	7	21.63	1	2.3	TRUE
GVD1030	BaselineWeek	1	21.02	1	3.5	TRUE
GVD1030	BaselineWeek	2	23.02	0	1.5	TRUE
GVD1030	BaselineWeek	3	20.52	2	0.3	TRUE
GVD1030	BaselineWeek	4	22.44	2	0.5	TRUE
GVD1030	BaselineWeek	5	23.22	1	0.7	TRUE
GVD1030	BaselineWeek	6	20.97	4	0.2	TRUE
GVD1030	BaselineWeek	7	21.14	1	4.7	TRUE
GVD1030	Week1_Treatment	1	22.49	1	5	TRUE
GVD1030	Week1_Treatment	2	23.06	0	2.2	TRUE
GVD1030	Week1_Treatment	3	22.56	0	2.3	TRUE
GVD1030	Week1_Treatment	4	22.06	0	3	TRUE
GVD1030	Week1_Treatment	5	22.07	1	0	TRUE
GVD1030	Week1_Treatment	6	21.6	0	0	TRUE
GVD1030	Week1_Treatment	7	21.68	1	1.3	TRUE
GVD1030	Week4_Treatment	1	21.1	0	1.5	TRUE
GVD1030	Week4_Treatment	2	21.93	1	5.8	TRUE
GVD1030	Week4_Treatment	3	22.49	1	3.2	TRUE
GVD1030	Week4_Treatment	4	23.39	5	2.1	TRUE
GVD1030	Week4_Treatment	5	22.81	1	2.5	TRUE
GVD1030	Week4_Treatment	6	21.01	2	2.6	TRUE
GVD1030	Week4_Treatment	7	21.63	2	2.7	TRUE
GVD1031	BaselineWeek	1	21.76	0	3.9	TRUE
GVD1031	BaselineWeek	2	21.61	0	4.2	TRUE
GVD1031	BaselineWeek	3	21.85	0	0	TRUE
GVD1031	BaselineWeek	4	20.86	1	3.5	TRUE
GVD1031	BaselineWeek	5	22.72	1	1.9	TRUE
GVD1031	BaselineWeek	6	21.2	3	1.9	TRUE
GVD1031	BaselineWeek	7	20.94	3	2.8	TRUE
GVD1031	Week1_Treatment	1	21.52	5	2.1	TRUE
GVD1031	Week1_Treatment	2	23.1	2	2.5	TRUE
GVD1031	Week1_Treatment	3	23.42	1	2.3	TRUE
GVD1031	Week1_Treatment	4	23.46	1	0	TRUE
GVD1031	Week1_Treatment	5	20.16	1	1.4	TRUE
GVD1031	Week1_Treatment	6	21.77	2	1.5	TRUE
GVD1031	Week1_Treatment	7	20.06	3	1.2	TRUE
GVD1031	Week4_Treatment	1	21.96	2	3.7	TRUE
GVD1031	Week4_Treatment	2	21.78	4	0	TRUE
GVD1031	Week4_Treatment	3	21.01	0	3.7	TRUE
GVD1031	Week4_Treatment	4	21.85	1	1.9	TRUE
GVD1031	Week4_Treatment	5	21.36	3	2.2	TRUE
GVD1031	Week4_Treatment	6	19.38	1	0.6	FALSE
GVD1031	Week4_Treatment	7	20.6	0	0	TRUE
GVD1032	BaselineWeek	1	22.11	1	4.5	TRUE
GVD1032	BaselineWeek	2	22.55	1	1.5	TRUE
GVD1032	BaselineWeek	3	22.7	2	3.4	TRUE
GVD1032	BaselineWeek	4	22.59	2	2.9	TRUE
GVD1032	BaselineWeek	5	22.37	1	2.5	TRUE
GVD1032	BaselineWeek	6	21.08	1	2.6	TRUE
GVD1032	BaselineWeek	7	22.77	0	1.9	TRUE
GVD1032	Week1_Treatment	1	22.03	4	1	TRUE
GVD1032	Week1_Treatment	2	21.45	2	1.8	TRUE
GVD1032	Week1_Treatment	3	22.04	1	1.1	TRUE
GVD1032	Week1_Treatment	4	21.41	0	0.1	TRUE
GVD1032	Week1_Treatment	5	23.01	1	2.6	TRUE
GVD1032	Week1_Treatment	6	20.3	2	1.9	TRUE
GVD1032	Week1_Treatment	7	22.48	1	2.9	TRUE
GVD1032	Week4_Treatment	1	22.79	2	1.5	TRUE
GVD1032	Week4_Treatment	2	23.23	1	1.6	TRUE
GVD1032	Week4_Treatment	3	22.13	1	2	TRUE
GVD1032	Week4_Treatment	4	23.27	1	3.9	TRUE
GVD1032	Week4_Treatment	5	21.02	0	2.1	TRUE
GVD1032	Week4_Treatment	6	22.91	2	2.4	TRUE
GVD1032	Week4_Treatment	7	22.46	1	3.6	TRUE
GVD1033	BaselineWeek	1	22.01	2	2.1	TRUE
GVD1033	BaselineWeek	2	24	0	4.8	TRUE
GVD1033	BaselineWeek	3	20.74	2	2	TRUE
GVD1033	BaselineWeek	4	21.07	0	3.9	TRUE
GVD1033	BaselineWeek	5	22.61	1	1.4	TRUE
GVD1033	BaselineWeek	6	23.25	2	5.5	TRUE
GVD1033	BaselineWeek	7	21.8	2	4.4	TRUE
GVD1033	Week1_Treatment	1	21.87	4	0	TRUE
GVD1033	Week1_Treatment	2	23.43	4	1.4	TRUE
GVD1033	Week1_Treatment	3	23.38	1	0.9	TRUE
GVD1033	Week1_Treatment	4	23.55	4	1.8	TRUE
GVD1033	Week1_Treatment	5	19.52	3	3.7	FALSE
GVD1033	Week1_Treatment	6	22.72	1	2.4	TRUE
GVD1033	Week1_Treatment	7	22.54	1	0.7	TRUE
GVD1033	Week4_Treatment	1	23.35	1	2	TRUE
GVD1033	Week4_Treatment	2	20.57	1	1.7	TRUE
GVD1033	Week4_Treatment	3	22.22	3	4.5	TRUE
GVD1033	Week4_Treatment	4	20.46	1	4.6	TRUE
GVD1033	Week4_Treatment	5	22.25	0	1.8	TRUE
GVD1033	Week4_Treatment	6	21.68	2	1.5	TRUE
GVD1033	Week4_Treatment	7	23.08	1	0	TRUE
GVD1034	BaselineWeek	1	22	2	1.4	TRUE
GVD1034	BaselineWeek	2	23.95	1	5.5	TRUE
GVD1034	BaselineWeek	3	21.87	6	0.3	TRUE
GVD1034	BaselineWeek	4	22.73	1	3	TRUE
GVD1034	BaselineWeek	5	20.6	2	2.3	TRUE
GVD1034	BaselineWeek	6	21.57	0	0.6	TRUE
GVD1034	BaselineWeek	7	22.46	2	1.3	TRUE
GVD1034	Week1_Treatment	1	21.98	2	1.6	TRUE
GVD1034	Week1_Treatment	2	21.16	3	3.6	TRUE
GVD1034	Week1_Treatment	3	21.74	1	2.6	TRUE
GVD1034	Week1_Treatment	4	19.64	0	1.7	FALSE
GVD1034	Week1_Treatment	5	22.71	1	1	TRUE
GVD1034	Week1_Treatment	6	23.23	1	7.5	TRUE
GVD1034	Week1_Treatment	7	22.45	4	2.5	TRUE
GVD1034	Week4_Treatment	1	23.08	0	4	TRUE
GVD1034	Week4_Treatment	2	20.98	2	2.2	TRUE
GVD1034	Week4_Treatment	3	21.42	3	2.2	TRUE
GVD1034	Week4_Treatment	4	24	0	1.7	TRUE
GVD1034	Week4_Treatment	5	23.4	1	1.9	TRUE
GVD1034	Week4_Treatment	6	22.46	5	4.1	TRUE
GVD1034	Week4_Treatment	7	21.62	1	3.5	TRUE
GVD1035	BaselineWeek	1	23.01	0	1.6	TRUE
GVD1035	BaselineWeek	2	22.18	1	3.3	TRUE
GVD1035	BaselineWeek	3	22.89	1	3.5	TRUE
GVD1035	BaselineWeek	4	21.17	2	0.6	TRUE
GVD1035	BaselineWeek	5	22.58	2	2.2	TRUE
GVD1035	BaselineWeek	6	21.85	3	2.2	TRUE
GVD1035	BaselineWeek	7	19.94	0	3.3	FALSE
GVD1035	Week1_Treatment	1	21.56	1	1.7	TRUE
GVD1035	Week1_Treatment	2	21.4	3	0.7	TRUE
GVD1035	Week1_Treatment	3	22.17	1	3.5	TRUE
GVD1035	Week1_Treatment	4	23.18	1	2.5	TRUE
GVD1035	Week1_Treatment	5	20.8	2	3.9	TRUE
GVD1035	Week1_Treatment	6	20.98	2	0.1	TRUE
GVD1035	Week1_Treatment	7	21.48	2	3.8	TRUE
GVD1035	Week4_Treatment	1	20.45	3	1.7	TRUE
GVD1035	Week4_Treatment	2	21.71	0	1.3	TRUE
GVD1035	Week4_Treatment	3	22.41	1	2.1	TRUE
GVD1035	Week4_Treatment	4	22.19	0	0	TRUE
GVD1035	Week4_Treatment	5	23.06	1	2.4	TRUE
GVD1035	Week4_Treatment	6	20.17	0	1.4	TRUE
GVD1035	Week4_Treatment	7	22.14	1	2.4	TRUE
GVD1036	BaselineWeek	1	22.4	2	2.5	TRUE
GVD1036	BaselineWeek	2	23.13	1	2.2	TRUE
GVD1036	BaselineWeek	3	22.1	1	2	TRUE
GVD1036	BaselineWeek	4	23.07	2	2.2	TRUE
GVD1036	BaselineWeek	5	21.68	2	1.4	TRUE
GVD1036	BaselineWeek	6	21.73	1	0	TRUE
GVD1036	BaselineWeek	7	21.91	1	1.4	TRUE
GVD1036	Week1_Treatment	1	22.47	2	0	TRUE
GVD1036	Week1_Treatment	2	21.86	1	1.2	TRUE
GVD1036	Week1_Treatment	3	22.39	1	0.5	TRUE
GVD1036	Week1_Treatment	4	21.41	1	0	TRUE
GVD1036	Week1_Treatment	5	22.99	2	3	TRUE
GVD1036	Week1_Treatment	6	19.44	3	0	FALSE
GVD1036	Week1_Treatment	7	22.14	1	3.5	TRUE
GVD1036	Week4_Treatment	1	22.39	0	3	TRUE
GVD1036	Week4_Treatment	2	22.29	1	0	TRUE
GVD1036	Week4_Treatment	3	23.67	1	2.2	TRUE
GVD1036	Week4_Treatment	4	20.71	1	1.9	TRUE
GVD1036	Week4_Treatment	5	22.87	1	2.4	TRUE
GVD1036	Week4_Treatment	6	21.7	4	1.5	TRUE
GVD1036	Week4_Treatment	7	24	2	4.5	TRUE
GVD1037	BaselineWeek	1	22.05	3	1.2	TRUE
GVD1037	BaselineWeek	2	22.15	3	3.4	TRUE
GVD1037	BaselineWeek	3	20.04	2	2.1	TRUE
GVD1037	BaselineWeek	4	21.89	0	0	TRUE
GVD1037	BaselineWeek	5	23.15	2	2.7	TRUE
GVD1037	BaselineWeek	6	22.56	0	3.5	TRUE
GVD1037	BaselineWeek	7	19.84	0	0.3	FALSE
GVD1037	Week1_Treatment	1	22.41	1	1.5	TRUE
GVD1037	Week1_Treatment	2	23.83	1	0.1	TRUE
GVD1037	Week1_Treatment	3	22.11	2	1.9	TRUE
GVD1037	Week1_Treatment	4	23.14	0	3.1	TRUE
GVD1037	Week1_Treatment	5	21.56	3	2.8	TRUE
GVD1037	Week1_Treatment	6	21.98	0	0	TRUE
GVD1037	Week1_Treatment	7	21.8	0	2.4	TRUE
GVD1037	Week4_Treatment	1	21.11	1	1.9	TRUE
GVD1037	Week4_Treatment	2	23.39	1	3.6	TRUE
GVD1037	Week4_Treatment	3	22.33	2	0.8	TRUE
GVD1037	Week4_Treatment	4	22.9	1	4.3	TRUE
GVD1037	Week4_Treatment	5	22.02	5	0.8	TRUE
GVD1037	Week4_Treatment	6	21.93	2	0.1	TRUE
GVD1037	Week4_Treatment	7	23.5	0	2.8	TRUE
GVD1038	BaselineWeek	1	23.23	2	1.2	TRUE
GVD1038	BaselineWeek	2	22.18	2	1.6	TRUE
GVD1038	BaselineWeek	3	22.44	1	1.2	TRUE
GVD1038	BaselineWeek	4	23.95	0	1.6	TRUE
GVD1038	BaselineWeek	5	23.24	0	0.7	TRUE
GVD1038	BaselineWeek	6	22.03	0	2.6	TRUE
GVD1038	BaselineWeek	7	21.57	1	2.5	TRUE
GVD1038	Week1_Treatment	1	22.35	0	3.2	TRUE
GVD1038	Week1_Treatment	2	21.94	1	1.9	TRUE
GVD1038	Week1_Treatment	3	21.82	0	0.3	TRUE
GVD1038	Week1_Treatment	4	23.44	0	4.4	TRUE
GVD1038	Week1_Treatment	5	22.07	0	1.4	TRUE
GVD1038	Week1_Treatment	6	23.26	2	1.1	TRUE
GVD1038	Week1_Treatment	7	21	3	4.5	TRUE
GVD1038	Week4_Treatment	1	22.61	2	2.1	TRUE
GVD1038	Week4_Treatment	2	22.26	0	4.4	TRUE
GVD1038	Week4_Treatment	3	21.03	1	2.2	TRUE
GVD1038	Week4_Treatment	4	22.8	1	4.3	TRUE
GVD1038	Week4_Treatment	5	24	1	3.8	TRUE
GVD1038	Week4_Treatment	6	22.88	1	2.9	TRUE
GVD1038	Week4_Treatment	7	22.5	2	1.5	TRUE
GVD1039	BaselineWeek	1	23.04	3	3.2	TRUE
GVD1039	BaselineWeek	2	21.75	2	3.4	TRUE
GVD1039	BaselineWeek	3	22	0	2	TRUE
GVD1039	BaselineWeek	4	22.33	1	1.6	TRUE
GVD1039	BaselineWeek	5	21.99	1	1.7	TRUE
GVD1039	BaselineWeek	6	21.28	0	3.5	TRUE
GVD1039	BaselineWeek	7	20.47	1	0	TRUE
GVD1039	Week1_Treatment	1	21.49	0	2.2	TRUE
GVD1039	Week1_Treatment	2	21.11	1	0.6	TRUE
GVD1039	Week1_Treatment	3	23.36	1	0	TRUE
GVD1039	Week1_Treatment	4	21.52	2	4.7	TRUE
GVD1039	Week1_Treatment	5	20.36	0	0	TRUE
GVD1039	Week1_Treatment	6	22.22	2	0	TRUE
GVD1039	Week1_Treatment	7	21.63	5	2.2	TRUE
GVD1039	Week4_Treatment	1	20.29	1	1.2	TRUE
GVD1039	Week4_Treatment	2	21.2	1	1.9	TRUE
GVD1039	Week4_Treatment	3	22.55	1	4.4	TRUE
GVD1039	Week4_Treatment	4	23.77	2	2	TRUE
GVD1039	Week4_Treatment	5	22.39	1	3.2	TRUE
GVD1039	Week4_Treatment	6	21.56	1	1.1	TRUE
GVD1039	Week4_Treatment	7	21.95	2	3.1	TRUE
GVD1040	BaselineWeek	1	21.45	2	6.1	TRUE
GVD1040	BaselineWeek	2	20.1	2	2.4	TRUE
GVD1040	BaselineWeek	3	21.99	0	1.6	TRUE
GVD1040	BaselineWeek	4	21.53	2	0.1	TRUE
GVD1040	BaselineWeek	5	20.38	1	4.2	TRUE
GVD1040	BaselineWeek	6	22.19	2	1.7	TRUE
GVD1040	BaselineWeek	7	21.11	3	4.5	TRUE
GVD1040	Week1_Treatment	1	23.11	1	3.6	TRUE
GVD1040	Week1_Treatment	2	21.54	3	2.8	TRUE
GVD1040	Week1_Treatment	3	20.61	0	3.3	TRUE
GVD1040	Week1_Treatment	4	22.27	0	3.6	TRUE
GVD1040	Week1_Treatment	5	21.39	3	1.5	TRUE
GVD1040	Week1_Treatment	6	22.04	2	1.8	TRUE
GVD1040	Week1_Treatment	7	23.05	2	3.9	TRUE
GVD1040	Week4_Treatment	1	20.79	1	2.9	TRUE
GVD1040	Week4_Treatment	2	22.43	2	1.8	TRUE
GVD1040	Week4_Treatment	3	21.28	2	0.6	TRUE
GVD1040	Week4_Treatment	4	23.1	1	1.6	TRUE
GVD1040	Week4_Treatment	5	21.98	3	0.5	TRUE
GVD1040	Week4_Treatment	6	22.01	2	2.1	TRUE
GVD1040	Week4_Treatment	7	23.73	3	0	TRUE
GVD1041	BaselineWeek	1	22.34	1	1.9	TRUE
GVD1041	BaselineWeek	2	20.37	1	2.3	TRUE
GVD1041	BaselineWeek	3	21.6	2	1.9	TRUE
GVD1041	BaselineWeek	4	22.5	1	1.5	TRUE
GVD1041	BaselineWeek	5	22.79	1	2.9	TRUE
GVD1041	BaselineWeek	6	22.67	2	1	TRUE
GVD1041	BaselineWeek	7	22.32	3	0.9	TRUE
GVD1041	Week1_Treatment	1	22.68	1	0	TRUE
GVD1041	Week1_Treatment	2	21.5	2	2.8	TRUE
GVD1041	Week1_Treatment	3	22.13	4	4.9	TRUE
GVD1041	Week1_Treatment	4	21.66	0	2.7	TRUE
GVD1041	Week1_Treatment	5	21.99	2	2.1	TRUE
GVD1041	Week1_Treatment	6	21.33	2	0	TRUE
GVD1041	Week1_Treatment	7	21.36	1	0.8	TRUE
GVD1041	Week4_Treatment	1	21.94	1	1.6	TRUE
GVD1041	Week4_Treatment	2	21.47	3	0.1	TRUE
GVD1041	Week4_Treatment	3	23.03	1	0.3	TRUE
GVD1041	Week4_Treatment	4	22.53	0	2.1	TRUE
GVD1041	Week4_Treatment	5	24	1	0	TRUE
GVD1041	Week4_Treatment	6	21.02	0	0.7	TRUE
GVD1041	Week4_Treatment	7	22.03	0	4.9	TRUE
GVD1042	BaselineWeek	1	21.65	2	1.3	TRUE
GVD1042	BaselineWeek	2	21.53	0	0.5	TRUE
GVD1042	BaselineWeek	3	21.65	0	3.5	TRUE
GVD1042	BaselineWeek	4	21.67	1	1	TRUE
GVD1042	BaselineWeek	5	22.57	3	0.2	TRUE
GVD1042	BaselineWeek	6	22.5	3	3.6	TRUE
GVD1042	BaselineWeek	7	21.61	0	0.6	TRUE
GVD1042	Week1_Treatment	1	21.91	3	2.6	TRUE
GVD1042	Week1_Treatment	2	22.82	0	0.6	TRUE
GVD1042	Week1_Treatment	3	22.16	2	3.3	TRUE
GVD1042	Week1_Treatment	4	23.73	1	3	TRUE
GVD1042	Week1_Treatment	5	21.17	1	0.8	TRUE
GVD1042	Week1_Treatment	6	21.79	1	0.4	TRUE
GVD1042	Week1_Treatment	7	21.87	3	0.9	TRUE
GVD1042	Week4_Treatment	1	21.97	1	0	TRUE
GVD1042	Week4_Treatment	2	22.17	0	1	TRUE
GVD1042	Week4_Treatment	3	22.04	2	2.6	TRUE
GVD1042	Week4_Treatment	4	23.3	3	0.3	TRUE
GVD1042	Week4_Treatment	5	21.29	2	2.9	TRUE
GVD1042	Week4_Treatment	6	20.91	1	0.7	TRUE
GVD1042	Week4_Treatment	7	22	1	0.2	TRUE
GVD1043	BaselineWeek	1	23.29	1	1.6	TRUE
GVD1043	BaselineWeek	2	22.15	3	2.2	TRUE
GVD1043	BaselineWeek	3	22.52	0	2.4	TRUE
GVD1043	BaselineWeek	4	23.02	1	2.8	TRUE
GVD1043	BaselineWeek	5	19.38	0	0	FALSE
GVD1043	BaselineWeek	6	22.63	3	2.5	TRUE
GVD1043	BaselineWeek	7	21.24	1	1.4	TRUE
GVD1043	Week1_Treatment	1	21.3	4	1.7	TRUE
GVD1043	Week1_Treatment	2	22.79	2	0	TRUE
GVD1043	Week1_Treatment	3	23.47	1	0.7	TRUE
GVD1043	Week1_Treatment	4	22.69	4	1.7	TRUE
GVD1043	Week1_Treatment	5	21.48	1	1.3	TRUE
GVD1043	Week1_Treatment	6	20.92	2	2	TRUE
GVD1043	Week1_Treatment	7	18.99	2	0	FALSE
GVD1043	Week4_Treatment	1	21.54	0	2.1	TRUE
GVD1043	Week4_Treatment	2	22.15	2	0.3	TRUE
GVD1043	Week4_Treatment	3	22.01	1	3.8	TRUE
GVD1043	Week4_Treatment	4	22.45	3	3.7	TRUE
GVD1043	Week4_Treatment	5	22.39	3	0.3	TRUE
GVD1043	Week4_Treatment	6	21.59	0	1	TRUE
GVD1043	Week4_Treatment	7	22.12	3	1.2	TRUE
GVD1044	BaselineWeek	1	22.61	1	3.5	TRUE
GVD1044	BaselineWeek	2	22.49	3	1.2	TRUE
GVD1044	BaselineWeek	3	22.04	1	3.7	TRUE
GVD1044	BaselineWeek	4	22.27	0	2.2	TRUE
GVD1044	BaselineWeek	5	20.71	1	2.7	TRUE
GVD1044	BaselineWeek	6	22.38	5	0	TRUE
GVD1044	BaselineWeek	7	21.9	1	2.3	TRUE
GVD1044	Week1_Treatment	1	21.32	3	3.1	TRUE
GVD1044	Week1_Treatment	2	22.47	1	2.9	TRUE
GVD1044	Week1_Treatment	3	23.47	3	0	TRUE
GVD1044	Week1_Treatment	4	22.29	1	0	TRUE
GVD1044	Week1_Treatment	5	21.1	0	0.5	TRUE
GVD1044	Week1_Treatment	6	22.63	4	1.8	TRUE
GVD1044	Week1_Treatment	7	22.4	1	3.7	TRUE
GVD1044	Week4_Treatment	1	21.85	3	3.1	TRUE
GVD1044	Week4_Treatment	2	21.23	2	2.6	TRUE
GVD1044	Week4_Treatment	3	22.15	3	1.3	TRUE
GVD1044	Week4_Treatment	4	21.89	4	1.7	TRUE
GVD1044	Week4_Treatment	5	20.62	2	3.6	TRUE
GVD1044	Week4_Treatment	6	20.62	1	0.2	TRUE
GVD1044	Week4_Treatment	7	20.65	1	0.2	TRUE
GVD1045	BaselineWeek	1	21.07	1	4.4	TRUE
GVD1045	BaselineWeek	2	21.99	1	2.8	TRUE
GVD1045	BaselineWeek	3	20.64	4	1.8	TRUE
GVD1045	BaselineWeek	4	22.95	1	1.9	TRUE
GVD1045	BaselineWeek	5	21.08	2	0	TRUE
GVD1045	BaselineWeek	6	22.22	1	1.4	TRUE
GVD1045	BaselineWeek	7	21.42	1	0	TRUE
GVD1045	Week1_Treatment	1	22.13	0	1.5	TRUE
GVD1045	Week1_Treatment	2	21.74	2	2.3	TRUE
GVD1045	Week1_Treatment	3	21.13	1	1.9	TRUE
GVD1045	Week1_Treatment	4	22.11	1	1.4	TRUE
GVD1045	Week1_Treatment	5	22.1	2	0.5	TRUE
GVD1045	Week1_Treatment	6	23.52	2	2.8	TRUE
GVD1045	Week1_Treatment	7	22.69	2	2.1	TRUE
GVD1045	Week4_Treatment	1	23.79	0	2.1	TRUE
GVD1045	Week4_Treatment	2	20.97	1	4.7	TRUE
GVD1045	Week4_Treatment	3	22.63	2	0.5	TRUE
GVD1045	Week4_Treatment	4	21.92	1	2	TRUE
GVD1045	Week4_Treatment	5	24	1	0	TRUE
GVD1045	Week4_Treatment	6	22.55	1	1.1	TRUE
GVD1045	Week4_Treatment	7	22.32	2	1.7	TRUE
GVD1046	BaselineWeek	1	21.63	2	1.7	TRUE
GVD1046	BaselineWeek	2	22.05	2	1.1	TRUE
GVD1046	BaselineWeek	3	22.97	1	0	TRUE
GVD1046	BaselineWeek	4	22.87	1	4.6	TRUE
GVD1046	BaselineWeek	5	21.23	1	2	TRUE
GVD1046	BaselineWeek	6	21.97	2	1.7	TRUE
GVD1046	BaselineWeek	7	22.79	2	2.5	TRUE
GVD1046	Week1_Treatment	1	21.92	0	0.9	TRUE
GVD1046	Week1_Treatment	2	21.57	2	1.5	TRUE
GVD1046	Week1_Treatment	3	20.99	0	1.4	TRUE
GVD1046	Week1_Treatment	4	20.16	0	1.8	TRUE
GVD1046	Week1_Treatment	5	20.65	0	2.4	TRUE
GVD1046	Week1_Treatment	6	20.88	0	2.9	TRUE
GVD1046	Week1_Treatment	7	22.65	2	4.9	TRUE
GVD1046	Week4_Treatment	1	19.34	4	3.6	FALSE
GVD1046	Week4_Treatment	2	21.83	4	0.7	TRUE
GVD1046	Week4_Treatment	3	20.64	0	3.5	TRUE
GVD1046	Week4_Treatment	4	21.61	1	0.2	TRUE
GVD1046	Week4_Treatment	5	22.88	0	0.6	TRUE
GVD1046	Week4_Treatment	6	23.2	0	4.2	TRUE
GVD1046	Week4_Treatment	7	23.24	1	2.1	TRUE
GVD1047	BaselineWeek	1	21.83	4	0.2	TRUE
GVD1047	BaselineWeek	2	22.24	1	3.7	TRUE
GVD1047	BaselineWeek	3	20.79	1	3.2	TRUE
GVD1047	BaselineWeek	4	21.67	0	2.6	TRUE
GVD1047	BaselineWeek	5	22	2	0	TRUE
GVD1047	BaselineWeek	6	23.23	0	0.9	TRUE
GVD1047	BaselineWeek	7	20.33	1	0.7	TRUE
GVD1047	Week1_Treatment	1	21.83	5	5.3	TRUE
GVD1047	Week1_Treatment	2	21.77	1	3	TRUE
GVD1047	Week1_Treatment	3	21	1	3.2	TRUE
GVD1047	Week1_Treatment	4	22.35	0	1	TRUE
GVD1047	Week1_Treatment	5	22.23	0	2.1	TRUE
GVD1047	Week1_Treatment	6	21.27	2	5.5	TRUE
GVD1047	Week1_Treatment	7	22.3	3	0.2	TRUE
GVD1047	Week4_Treatment	1	22.46	0	4.9	TRUE
GVD1047	Week4_Treatment	2	23.61	0	0	TRUE
GVD1047	Week4_Treatment	3	22.97	0	1.7	TRUE
GVD1047	Week4_Treatment	4	23.8	4	3.7	TRUE
GVD1047	Week4_Treatment	5	22.21	2	1.8	TRUE
GVD1047	Week4_Treatment	6	22.6	2	3.2	TRUE
GVD1047	Week4_Treatment	7	22.11	1	4.1	TRUE
GVD1048	BaselineWeek	1	22.23	2	3.4	TRUE
GVD1048	BaselineWeek	2	22.51	0	0	TRUE
GVD1048	BaselineWeek	3	22.09	0	2.4	TRUE
GVD1048	BaselineWeek	4	22.3	0	1.2	TRUE
GVD1048	BaselineWeek	5	24	2	4	TRUE
GVD1048	BaselineWeek	6	21.94	2	1.2	TRUE
GVD1048	BaselineWeek	7	21.65	1	0	TRUE
GVD1048	Week1_Treatment	1	21.97	4	2	TRUE
GVD1048	Week1_Treatment	2	21.1	1	1.2	TRUE
GVD1048	Week1_Treatment	3	22.85	0	1	TRUE
GVD1048	Week1_Treatment	4	21.19	0	2.2	TRUE
GVD1048	Week1_Treatment	5	21.98	3	0.6	TRUE
GVD1048	Week1_Treatment	6	23.55	1	3.1	TRUE
GVD1048	Week1_Treatment	7	23.1	0	3.1	TRUE
GVD1048	Week4_Treatment	1	22.35	2	1.6	TRUE
GVD1048	Week4_Treatment	2	21.98	2	1.8	TRUE
GVD1048	Week4_Treatment	3	22.66	3	0.5	TRUE
GVD1048	Week4_Treatment	4	22.79	3	3.2	TRUE
GVD1048	Week4_Treatment	5	22.45	2	0.4	TRUE
GVD1048	Week4_Treatment	6	20.69	1	0	TRUE
GVD1048	Week4_Treatment	7	21.21	1	1.7	TRUE
GVD1049	BaselineWeek	1	22.92	1	2.1	TRUE
GVD1049	BaselineWeek	2	22.08	1	2.3	TRUE
GVD1049	BaselineWeek	3	20.84	1	2.4	TRUE
GVD1049	BaselineWeek	4	22.1	1	2.7	TRUE
GVD1049	BaselineWeek	5	22.44	0	1.5	TRUE
GVD1049	BaselineWeek	6	22.09	3	2.3	TRUE
GVD1049	BaselineWeek	7	21.74	3	3.4	TRUE
GVD1049	Week1_Treatment	1	21.63	4	2.9	TRUE
GVD1049	Week1_Treatment	2	21.58	4	1.5	TRUE
GVD1049	Week1_Treatment	3	21.71	2	4.5	TRUE
GVD1049	Week1_Treatment	4	20.9	1	4.2	TRUE
GVD1049	Week1_Treatment	5	21.32	1	4.5	TRUE
GVD1049	Week1_Treatment	6	21.28	1	0.6	TRUE
GVD1049	Week1_Treatment	7	22	0	2.7	TRUE
GVD1049	Week4_Treatment	1	21.52	0	3.4	TRUE
GVD1049	Week4_Treatment	2	22.33	3	4.3	TRUE
GVD1049	Week4_Treatment	3	21.19	2	0	TRUE
GVD1049	Week4_Treatment	4	23.23	4	1.4	TRUE
GVD1049	Week4_Treatment	5	21.21	2	2.5	TRUE
GVD1049	Week4_Treatment	6	20.05	1	2.3	TRUE
GVD1049	Week4_Treatment	7	24	0	4.8	TRUE
GVD1050	BaselineWeek	1	19.99	0	1.7	FALSE
GVD1050	BaselineWeek	2	19.41	0	1.1	FALSE
GVD1050	BaselineWeek	3	24	1	1.4	TRUE
GVD1050	BaselineWeek	4	22.75	3	4.4	TRUE
GVD1050	BaselineWeek	5	21.43	1	2.3	TRUE
GVD1050	BaselineWeek	6	22.17	1	4	TRUE
GVD1050	BaselineWeek	7	22.24	4	1.9	TRUE
GVD1050	Week1_Treatment	1	21.24	1	2.2	TRUE
GVD1050	Week1_Treatment	2	20.56	1	1.6	TRUE
GVD1050	Week1_Treatment	3	22.65	1	0	TRUE
GVD1050	Week1_Treatment	4	23.69	2	3.3	TRUE
GVD1050	Week1_Treatment	5	21.11	1	1.3	TRUE
GVD1050	Week1_Treatment	6	22.51	2	3.8	TRUE
GVD1050	Week1_Treatment	7	20.62	0	1	TRUE
GVD1050	Week4_Treatment	1	22.98	3	1.8	TRUE
GVD1050	Week4_Treatment	2	23.3	2	0	TRUE
GVD1050	Week4_Treatment	3	21.53	0	0.7	TRUE
GVD1050	Week4_Treatment	4	22.88	2	4	TRUE
GVD1050	Week4_Treatment	5	20.67	1	0	TRUE
GVD1050	Week4_Treatment	6	22.26	0	4.2	TRUE
GVD1050	Week4_Treatment	7	23.22	3	3.6	TRUE
GVD1051	BaselineWeek	1	21.71	1	4.1	TRUE
GVD1051	BaselineWeek	2	21.35	0	2.5	TRUE
GVD1051	BaselineWeek	3	22.83	0	2.1	TRUE
GVD1051	BaselineWeek	4	21.21	0	1.5	TRUE
GVD1051	BaselineWeek	5	21.26	1	1.9	TRUE
GVD1051	BaselineWeek	6	21.98	3	3.7	TRUE
GVD1051	BaselineWeek	7	19.87	1	0.3	FALSE
GVD1051	Week1_Treatment	1	21.72	4	2.1	TRUE
GVD1051	Week1_Treatment	2	23.25	3	2.7	TRUE
GVD1051	Week1_Treatment	3	22.98	2	3.4	TRUE
GVD1051	Week1_Treatment	4	20.88	1	6.1	TRUE
GVD1051	Week1_Treatment	5	21.82	0	0	TRUE
GVD1051	Week1_Treatment	6	22.73	2	3	TRUE
GVD1051	Week1_Treatment	7	22.66	2	2.1	TRUE
GVD1051	Week4_Treatment	1	20.16	2	4.8	TRUE
GVD1051	Week4_Treatment	2	23.25	4	3.7	TRUE
GVD1051	Week4_Treatment	3	22.42	1	2.9	TRUE
GVD1051	Week4_Treatment	4	22.8	0	0	TRUE
GVD1051	Week4_Treatment	5	20.3	0	2.9	TRUE
GVD1051	Week4_Treatment	6	21.78	1	2.8	TRUE
GVD1051	Week4_Treatment	7	20.92	2	0.1	TRUE
GVD1052	BaselineWeek	1	22.26	5	4.6	TRUE
GVD1052	BaselineWeek	2	23.05	1	4.4	TRUE
GVD1052	BaselineWeek	3	22.57	1	3.4	TRUE
GVD1052	BaselineWeek	4	21.32	3	3.3	TRUE
GVD1052	BaselineWeek	5	22.01	2	0	TRUE
GVD1052	BaselineWeek	6	22.73	1	2.3	TRUE
GVD1052	BaselineWeek	7	22.06	1	1.3	TRUE
GVD1052	Week1_Treatment	1	22.88	1	1.3	TRUE
GVD1052	Week1_Treatment	2	19.46	4	0	FALSE
GVD1052	Week1_Treatment	3	22.19	1	0.7	TRUE
GVD1052	Week1_Treatment	4	21.79	1	3.8	TRUE
GVD1052	Week1_Treatment	5	23.12	0	0.2	TRUE
GVD1052	Week1_Treatment	6	23.55	2	0.6	TRUE
GVD1052	Week1_Treatment	7	21.07	0	0	TRUE
GVD1052	Week4_Treatment	1	21.91	2	0.1	TRUE
GVD1052	Week4_Treatment	2	23.89	3	4.3	TRUE
GVD1052	Week4_Treatment	3	21.87	0	3.2	TRUE
GVD1052	Week4_Treatment	4	22.07	2	3.7	TRUE
GVD1052	Week4_Treatment	5	21.2	4	0.6	TRUE
GVD1052	Week4_Treatment	6	21.94	1	2.1	TRUE
GVD1052	Week4_Treatment	7	23.23	3	2.4	TRUE
GVD1053	BaselineWeek	1	22.25	1	1.7	TRUE
GVD1053	BaselineWeek	2	22.3	3	1.4	TRUE
GVD1053	BaselineWeek	3	21.72	0	1	TRUE
GVD1053	BaselineWeek	4	22.14	1	3.1	TRUE
GVD1053	BaselineWeek	5	23.03	1	3.5	TRUE
GVD1053	BaselineWeek	6	20.83	2	1.9	TRUE
GVD1053	BaselineWeek	7	23.55	1	0.4	TRUE
GVD1053	Week1_Treatment	1	23.79	3	2.2	TRUE
GVD1053	Week1_Treatment	2	21.12	0	5.1	TRUE
GVD1053	Week1_Treatment	3	20.54	0	0.7	TRUE
GVD1053	Week1_Treatment	4	19.99	3	4	FALSE
GVD1053	Week1_Treatment	5	22.1	0	1.5	TRUE
GVD1053	Week1_Treatment	6	21.78	1	0	TRUE
GVD1053	Week1_Treatment	7	23.03	0	1.2	TRUE
GVD1053	Week4_Treatment	1	23.18	2	4.3	TRUE
GVD1053	Week4_Treatment	2	22.34	2	3.2	TRUE
GVD1053	Week4_Treatment	3	22.4	2	1.6	TRUE
GVD1053	Week4_Treatment	4	23.33	1	2.5	TRUE
GVD1053	Week4_Treatment	5	20.96	1	0.7	TRUE
GVD1053	Week4_Treatment	6	20.95	0	3.6	TRUE
GVD1053	Week4_Treatment	7	19.74	0	2.6	FALSE
GVD1054	BaselineWeek	1	22.77	5	3.5	TRUE
GVD1054	BaselineWeek	2	21.27	2	1.9	TRUE
GVD1054	BaselineWeek	3	21.83	1	5.3	TRUE
GVD1054	BaselineWeek	4	22.73	1	0	TRUE
GVD1054	BaselineWeek	5	23.44	3	0.6	TRUE
GVD1054	BaselineWeek	6	21.39	2	0	TRUE
GVD1054	BaselineWeek	7	22.78	1	5	TRUE
GVD1054	Week1_Treatment	1	21.06	0	2.1	TRUE
GVD1054	Week1_Treatment	2	20.01	0	1.3	TRUE
GVD1054	Week1_Treatment	3	21.39	1	0	TRUE
GVD1054	Week1_Treatment	4	20.61	1	2.3	TRUE
GVD1054	Week1_Treatment	5	21.4	3	4.4	TRUE
GVD1054	Week1_Treatment	6	22.04	1	1.8	TRUE
GVD1054	Week1_Treatment	7	22.8	1	1.1	TRUE
GVD1054	Week4_Treatment	1	21.94	4	2.2	TRUE
GVD1054	Week4_Treatment	2	20.9	0	1.7	TRUE
GVD1054	Week4_Treatment	3	20.83	1	1.9	TRUE
GVD1054	Week4_Treatment	4	22.45	2	0.8	TRUE
GVD1054	Week4_Treatment	5	22.99	0	2.8	TRUE
GVD1054	Week4_Treatment	6	21.85	1	1	TRUE
GVD1054	Week4_Treatment	7	20.03	3	2.2	TRUE
GVD1055	BaselineWeek	1	22.86	1	1.6	TRUE
GVD1055	BaselineWeek	2	23.58	3	2.2	TRUE
GVD1055	BaselineWeek	3	22.16	0	2	TRUE
GVD1055	BaselineWeek	4	22.86	1	3.7	TRUE
GVD1055	BaselineWeek	5	22.74	1	5.1	TRUE
GVD1055	BaselineWeek	6	21.62	3	0.3	TRUE
GVD1055	BaselineWeek	7	24	1	0.6	TRUE
GVD1055	Week1_Treatment	1	22.32	3	1.7	TRUE
GVD1055	Week1_Treatment	2	21.18	2	0	TRUE
GVD1055	Week1_Treatment	3	22.93	1	3.4	TRUE
GVD1055	Week1_Treatment	4	23.09	2	0.6	TRUE
GVD1055	Week1_Treatment	5	21.45	0	3.3	TRUE
GVD1055	Week1_Treatment	6	21.24	2	2.5	TRUE
GVD1055	Week1_Treatment	7	21.73	4	1.9	TRUE
GVD1055	Week4_Treatment	1	20.12	0	0.8	TRUE
GVD1055	Week4_Treatment	2	23.54	0	3.4	TRUE
GVD1055	Week4_Treatment	3	21.64	0	1.6	TRUE
GVD1055	Week4_Treatment	4	22.63	3	3.3	TRUE
GVD1055	Week4_Treatment	5	21.89	2	2.7	TRUE
GVD1055	Week4_Treatment	6	21.73	2	0.8	TRUE
GVD1055	Week4_Treatment	7	22.19	1	2.8	TRUE
GVD1056	BaselineWeek	1	21.34	1	0	TRUE
GVD1056	BaselineWeek	2	22.06	1	0	TRUE
GVD1056	BaselineWeek	3	21.69	3	0.8	TRUE
GVD1056	BaselineWeek	4	22.9	4	4.8	TRUE
GVD1056	BaselineWeek	5	22.54	2	1.4	TRUE
GVD1056	BaselineWeek	6	21.97	2	2.2	TRUE
GVD1056	BaselineWeek	7	21.31	0	4	TRUE
GVD1056	Week1_Treatment	1	22.11	3	4.3	TRUE
GVD1056	Week1_Treatment	2	22.08	3	1.5	TRUE
GVD1056	Week1_Treatment	3	22.62	1	0.6	TRUE
GVD1056	Week1_Treatment	4	22.29	1	2.4	TRUE
GVD1056	Week1_Treatment	5	21.9	1	3.2	TRUE
GVD1056	Week1_Treatment	6	21.28	1	1.4	TRUE
GVD1056	Week1_Treatment	7	22.08	0	2.8	TRUE
GVD1056	Week4_Treatment	1	20.62	0	0.5	TRUE
GVD1056	Week4_Treatment	2	20.68	2	1.7	TRUE
GVD1056	Week4_Treatment	3	21.56	0	2.4	TRUE
GVD1056	Week4_Treatment	4	22.59	0	0.6	TRUE
GVD1056	Week4_Treatment	5	22.76	3	3.6	TRUE
GVD1056	Week4_Treatment	6	20.82	1	3	TRUE
GVD1056	Week4_Treatment	7	22.72	2	5	TRUE
GVD1057	BaselineWeek	1	22.78	2	3.7	TRUE
GVD1057	BaselineWeek	2	21.04	1	3.7	TRUE
GVD1057	BaselineWeek	3	22.53	2	4.3	TRUE
GVD1057	BaselineWeek	4	22.99	2	2	TRUE
GVD1057	BaselineWeek	5	23.04	1	2.4	TRUE
GVD1057	BaselineWeek	6	21.22	1	3.7	TRUE
GVD1057	BaselineWeek	7	21.1	1	0	TRUE
GVD1057	Week1_Treatment	1	22.81	0	1.8	TRUE
GVD1057	Week1_Treatment	2	23.3	0	0.7	TRUE
GVD1057	Week1_Treatment	3	21.11	1	2.4	TRUE
GVD1057	Week1_Treatment	4	23.38	1	0	TRUE
GVD1057	Week1_Treatment	5	24	2	3.6	TRUE
GVD1057	Week1_Treatment	6	22.78	2	0.3	TRUE
GVD1057	Week1_Treatment	7	22.59	0	1.4	TRUE
GVD1057	Week4_Treatment	1	22.75	0	1.6	TRUE
GVD1057	Week4_Treatment	2	21.8	2	4.3	TRUE
GVD1057	Week4_Treatment	3	21.84	0	2.9	TRUE
GVD1057	Week4_Treatment	4	20.99	2	2.7	TRUE
GVD1057	Week4_Treatment	5	24	0	1	TRUE
GVD1057	Week4_Treatment	6	22.53	3	2.8	TRUE
GVD1057	Week4_Treatment	7	20.92	1	1.4	TRUE
GVD1058	BaselineWeek	1	22.47	5	1.4	TRUE
GVD1058	BaselineWeek	2	21.9	0	2.3	TRUE
GVD1058	BaselineWeek	3	22.97	5	0.5	TRUE
GVD1058	BaselineWeek	4	21.97	1	3.3	TRUE
GVD1058	BaselineWeek	5	24	1	2.3	TRUE
GVD1058	BaselineWeek	6	21.72	3	2.3	TRUE
GVD1058	BaselineWeek	7	21.47	1	0.7	TRUE
GVD1058	Week1_Treatment	1	22.52	2	3.4	TRUE
GVD1058	Week1_Treatment	2	21.13	1	3.9	TRUE
GVD1058	Week1_Treatment	3	21.31	2	3	TRUE
GVD1058	Week1_Treatment	4	22.09	0	3.3	TRUE
GVD1058	Week1_Treatment	5	24	1	3.1	TRUE
GVD1058	Week1_Treatment	6	22.17	3	1.3	TRUE
GVD1058	Week1_Treatment	7	19.43	3	0	FALSE
GVD1058	Week4_Treatment	1	21.48	0	0	TRUE
GVD1058	Week4_Treatment	2	23.1	2	2.4	TRUE
GVD1058	Week4_Treatment	3	21.62	3	3.9	TRUE
GVD1058	Week4_Treatment	4	21.85	2	2.4	TRUE
GVD1058	Week4_Treatment	5	20.83	2	2.1	TRUE
GVD1058	Week4_Treatment	6	21.45	3	1.6	TRUE
GVD1058	Week4_Treatment	7	21.99	1	0	TRUE
GVD1059	BaselineWeek	1	21.04	3	2.2	TRUE
GVD1059	BaselineWeek	2	20.38	1	2.2	TRUE
GVD1059	BaselineWeek	3	20.9	3	0	TRUE
GVD1059	BaselineWeek	4	21.47	2	1.1	TRUE
GVD1059	BaselineWeek	5	22.78	2	0.7	TRUE
GVD1059	BaselineWeek	6	21.55	0	3.6	TRUE
GVD1059	BaselineWeek	7	22.26	2	2.8	TRUE
GVD1059	Week1_Treatment	1	21.43	2	0.6	TRUE
GVD1059	Week1_Treatment	2	22.56	3	1.7	TRUE
GVD1059	Week1_Treatment	3	21.75	1	1.2	TRUE
GVD1059	Week1_Treatment	4	22.23	2	2.1	TRUE
GVD1059	Week1_Treatment	5	22.23	1	3.5	TRUE
GVD1059	Week1_Treatment	6	22.42	2	2.1	TRUE
GVD1059	Week1_Treatment	7	22.3	1	2.2	TRUE
GVD1059	Week4_Treatment	1	20.94	3	3.1	TRUE
GVD1059	Week4_Treatment	2	21.87	4	2.8	TRUE
GVD1059	Week4_Treatment	3	21.58	0	4.2	TRUE
GVD1059	Week4_Treatment	4	22.68	1	1.3	TRUE
GVD1059	Week4_Treatment	5	21.24	3	1.2	TRUE
GVD1059	Week4_Treatment	6	21.14	1	0.6	TRUE
GVD1059	Week4_Treatment	7	22.32	0	3.1	TRUE

## Sheet: activity_daily
subject_id	day	period	active_minutes	activity_counts
GVD1000	-6	BaselineWeek	107	26177
GVD1000	-5	BaselineWeek	126.7	26658
GVD1000	-4	BaselineWeek	88.6	22118
GVD1000	-3	BaselineWeek	98.6	21129
GVD1000	-2	BaselineWeek	118	27373
GVD1000	-1	BaselineWeek	107.4	21149
GVD1000	0	BaselineWeek	73.8	18297
GVD1000	1	Week1_Treatment	113.3	32905
GVD1000	2	Week1_Treatment	122.4	25496
GVD1000	3	Week1_Treatment	131.7	36365
GVD1000	4	Week1_Treatment	113.7	31589
GVD1000	5	Week1_Treatment	109	25772
GVD1000	6	Week1_Treatment	124.8	32621
GVD1000	7	Week1_Treatment	125.5	27195
GVD1000	22	Week4_Treatment	134.9	30948
GVD1000	23	Week4_Treatment	111.6	23449
GVD1000	24	Week4_Treatment	146.8	29588
GVD1000	25	Week4_Treatment	137.7	25320
GVD1000	26	Week4_Treatment	126.4	31401
GVD1000	27	Week4_Treatment	142.3	29249
GVD1000	28	Week4_Treatment	106.6	24485
GVD1001	-6	BaselineWeek	160.6	29648
GVD1001	-5	BaselineWeek	109.5	24360
GVD1001	-4	BaselineWeek	152	27275
GVD1001	-3	BaselineWeek	150.8	26922
GVD1001	-2	BaselineWeek	138.8	34725
GVD1001	-1	BaselineWeek	126.4	28714
GVD1001	0	BaselineWeek	155.2	37081
GVD1001	1	Week1_Treatment	140.9	40969
GVD1001	2	Week1_Treatment	160.2	24926
GVD1001	3	Week1_Treatment	163.1	33785
GVD1001	4	Week1_Treatment	153.8	41562
GVD1001	5	Week1_Treatment	143.3	23527
GVD1001	6	Week1_Treatment	172.1	47593
GVD1001	7	Week1_Treatment	149.8	39562
GVD1001	22	Week4_Treatment	153.3	36701
GVD1001	23	Week4_Treatment	156.5	34456
GVD1001	24	Week4_Treatment	163.5	29538
GVD1001	25	Week4_Treatment	155	38612
GVD1001	26	Week4_Treatment	184.2	33615
GVD1001	27	Week4_Treatment	165.8	43661
GVD1001	28	Week4_Treatment	132.2	33515
GVD1002	-6	BaselineWeek	213.2	51915
GVD1002	-5	BaselineWeek	201.6	47037
GVD1002	-4	BaselineWeek	204.6	31191
GVD1002	-3	BaselineWeek	204.9	42073
GVD1002	-2	BaselineWeek	194.1	62008
GVD1002	-1	BaselineWeek	217.6	37866
GVD1002	0	BaselineWeek	206.8	57545
GVD1002	1	Week1_Treatment	184.1	42898
GVD1002	2	Week1_Treatment	206.7	37010
GVD1002	3	Week1_Treatment	210.3	57762
GVD1002	4	Week1_Treatment	226.1	49750
GVD1002	5	Week1_Treatment	240	35446
GVD1002	6	Week1_Treatment	210	36434
GVD1002	7	Week1_Treatment	206.3	43134
GVD1002	22	Week4_Treatment	210.2	48195
GVD1002	23	Week4_Treatment	191.5	38457
GVD1002	24	Week4_Treatment	230.2	58679
GVD1002	25	Week4_Treatment	179.3	46571
GVD1002	26	Week4_Treatment	200.4	47129
GVD1002	27	Week4_Treatment	214.6	61851
GVD1002	28	Week4_Treatment	191.1	44647
GVD1003	-6	BaselineWeek	200.4	48883
GVD1003	-5	BaselineWeek	204.2	45165
GVD1003	-4	BaselineWeek	203.8	43961
GVD1003	-3	BaselineWeek	227.5	71792
GVD1003	-2	BaselineWeek	211.5	45689
GVD1003	-1	BaselineWeek	187.9	35613
GVD1003	0	BaselineWeek	205.5	39328
GVD1003	1	Week1_Treatment	245.6	71953
GVD1003	2	Week1_Treatment	254.5	59739
GVD1003	3	Week1_Treatment	244.7	67796
GVD1003	4	Week1_Treatment	251.1	52526
GVD1003	5	Week1_Treatment	232	52786
GVD1003	6	Week1_Treatment	246.4	73266
GVD1003	7	Week1_Treatment	279.9	50549
GVD1003	22	Week4_Treatment	248.4	55283
GVD1003	23	Week4_Treatment	252.7	61850
GVD1003	24	Week4_Treatment	259.5	64265
GVD1003	25	Week4_Treatment	278.3	52077
GVD1003	26	Week4_Treatment	278	56221
GVD1003	27	Week4_Treatment	294.2	90590
GVD1003	28	Week4_Treatment	262.5	50308
GVD1004	-6	BaselineWeek	76.5	19513
GVD1004	-5	BaselineWeek	90	23145
GVD1004	-4	BaselineWeek	116.9	22106
GVD1004	-3	BaselineWeek	75.6	17223
GVD1004	-2	BaselineWeek	104.1	18992
GVD1004	-1	BaselineWeek	90.8	24956
GVD1004	0	BaselineWeek	70.8	16243
GVD1004	1	Week1_Treatment	115.4	27124
GVD1004	2	Week1_Treatment	132.9	31749
GVD1004	3	Week1_Treatment	108.9	22854
GVD1004	4	Week1_Treatment	143	34764
GVD1004	5	Week1_Treatment	134.8	32345
GVD1004	6	Week1_Treatment	134.3	28766
GVD1004	7	Week1_Treatment	112.3	29247
GVD1004	22	Week4_Treatment	153.7	29792
GVD1004	23	Week4_Treatment	129.8	29557
GVD1004	24	Week4_Treatment	160.6	41804
GVD1004	25	Week4_Treatment	119.4	27550
GVD1004	26	Week4_Treatment	134.5	24498
GVD1004	27	Week4_Treatment	136.4	30281
GVD1004	28	Week4_Treatment	132.8	28781
GVD1005	-6	BaselineWeek	181.1	37198
GVD1005	-5	BaselineWeek	164	35693
GVD1005	-4	BaselineWeek	157.3	35115
GVD1005	-3	BaselineWeek	164.2	36644
GVD1005	-2	BaselineWeek	153.1	32417
GVD1005	-1	BaselineWeek	172.5	36714
GVD1005	0	BaselineWeek	165.3	37479
GVD1005	1	Week1_Treatment	194.5	49092
GVD1005	2	Week1_Treatment	186.3	36050
GVD1005	3	Week1_Treatment	171.6	46463
GVD1005	4	Week1_Treatment	199.5	51062
GVD1005	5	Week1_Treatment	200.1	44720
GVD1005	6	Week1_Treatment	180	34331
GVD1005	7	Week1_Treatment	173.4	48303
GVD1005	22	Week4_Treatment	190	53667
GVD1005	23	Week4_Treatment	194.3	39744
GVD1005	24	Week4_Treatment	181.6	37865
GVD1005	25	Week4_Treatment	216.8	40362
GVD1005	26	Week4_Treatment	226.5	44666
GVD1005	27	Week4_Treatment	207.4	47383
GVD1005	28	Week4_Treatment	192.4	34208
GVD1006	-6	BaselineWeek	76.4	13271
GVD1006	-5	BaselineWeek	57.4	12907
GVD1006	-4	BaselineWeek	70	20108
GVD1006	-3	BaselineWeek	89.6	25795
GVD1006	-2	BaselineWeek	69.4	15652
GVD1006	-1	BaselineWeek	46.2	9633
GVD1006	0	BaselineWeek	78.8	17817
GVD1006	1	Week1_Treatment	67	15590
GVD1006	2	Week1_Treatment	40	9609
GVD1006	3	Week1_Treatment	74.4	21084
GVD1006	4	Week1_Treatment	72.8	16354
GVD1006	5	Week1_Treatment	83.1	11273
GVD1006	6	Week1_Treatment	60.4	12039
GVD1006	7	Week1_Treatment	67.1	9534
GVD1006	22	Week4_Treatment	86.1	19259
GVD1006	23	Week4_Treatment	72.1	17658
GVD1006	24	Week4_Treatment	85.3	12894
GVD1006	25	Week4_Treatment	69.2	19823
GVD1006	26	Week4_Treatment	66.2	12728
GVD1006	27	Week4_Treatment	59.1	12853
GVD1006	28	Week4_Treatment	57.5	13118
GVD1007	-6	BaselineWeek	122.4	24003
GVD1007	-5	BaselineWeek	98.4	23469
GVD1007	-4	BaselineWeek	102.2	17050
GVD1007	-3	BaselineWeek	103.6	22374
GVD1007	-2	BaselineWeek	116	21010
GVD1007	-1	BaselineWeek	116.1	25085
GVD1007	0	BaselineWeek	91	15256
GVD1007	1	Week1_Treatment	152.1	34005
GVD1007	2	Week1_Treatment	138.1	22329
GVD1007	3	Week1_Treatment	161.9	43029
GVD1007	4	Week1_Treatment	121.4	26440
GVD1007	5	Week1_Treatment	135.3	34779
GVD1007	6	Week1_Treatment	127.6	29393
GVD1007	7	Week1_Treatment	132.9	21300
GVD1007	22	Week4_Treatment	124	19950
GVD1007	23	Week4_Treatment	137.7	28164
GVD1007	24	Week4_Treatment	107.2	21362
GVD1007	25	Week4_Treatment	131.3	29640
GVD1007	26	Week4_Treatment	112.8	17850
GVD1007	27	Week4_Treatment	130.2	27201
GVD1007	28	Week4_Treatment	125.6	28610
GVD1008	-6	BaselineWeek	168	42641
GVD1008	-5	BaselineWeek	164.6	34093
GVD1008	-4	BaselineWeek	163.1	33668
GVD1008	-3	BaselineWeek	143.1	37729
GVD1008	-2	BaselineWeek	173.6	52011
GVD1008	-1	BaselineWeek	190.2	32890
GVD1008	0	BaselineWeek	158.8	50881
GVD1008	1	Week1_Treatment	177.6	42590
GVD1008	2	Week1_Treatment	156.9	37031
GVD1008	3	Week1_Treatment	205.2	57769
GVD1008	4	Week1_Treatment	169.7	36332
GVD1008	5	Week1_Treatment	162.4	31816
GVD1008	6	Week1_Treatment	151.5	34321
GVD1008	7	Week1_Treatment	199.3	48682
GVD1008	22	Week4_Treatment	202.7	57431
GVD1008	23	Week4_Treatment	175.9	35333
GVD1008	24	Week4_Treatment	173.5	27367
GVD1008	25	Week4_Treatment	184.1	19196
GVD1008	26	Week4_Treatment	191.9	45712
GVD1008	27	Week4_Treatment	190.2	53744
GVD1008	28	Week4_Treatment	186.4	57484
GVD1009	-6	BaselineWeek	139.5	26458
GVD1009	-5	BaselineWeek	129.1	16730
GVD1009	-4	BaselineWeek	121.2	24811
GVD1009	-3	BaselineWeek	138.6	26323
GVD1009	-2	BaselineWeek	117	16912
GVD1009	-1	BaselineWeek	124.8	37207
GVD1009	0	BaselineWeek	135.3	34838
GVD1009	1	Week1_Treatment	154.7	25844
GVD1009	2	Week1_Treatment	150.2	33963
GVD1009	3	Week1_Treatment	139.4	26445
GVD1009	4	Week1_Treatment	159.1	28185
GVD1009	5	Week1_Treatment	137.6	33234
GVD1009	6	Week1_Treatment	167.9	43859
GVD1009	7	Week1_Treatment	151.8	39516
GVD1009	22	Week4_Treatment	195.2	48177
GVD1009	23	Week4_Treatment	165.3	39915
GVD1009	24	Week4_Treatment	164.6	32573
GVD1009	25	Week4_Treatment	183.4	41943
GVD1009	26	Week4_Treatment	190.7	41011
GVD1009	27	Week4_Treatment	169	35411
GVD1009	28	Week4_Treatment	158.1	42952
GVD1010	-6	BaselineWeek	174	35625
GVD1010	-5	BaselineWeek	139.6	26556
GVD1010	-4	BaselineWeek	139.6	39936
GVD1010	-3	BaselineWeek	139.2	27360
GVD1010	-2	BaselineWeek	132.9	30802
GVD1010	-1	BaselineWeek	147	25652
GVD1010	0	BaselineWeek	137.1	38564
GVD1010	1	Week1_Treatment	154.8	36223
GVD1010	2	Week1_Treatment	155.8	44519
GVD1010	3	Week1_Treatment	139.7	29908
GVD1010	4	Week1_Treatment	151.9	24484
GVD1010	5	Week1_Treatment	141.5	38462
GVD1010	6	Week1_Treatment	164.9	44119
GVD1010	7	Week1_Treatment	146.1	30871
GVD1010	22	Week4_Treatment	147.8	40922
GVD1010	23	Week4_Treatment	188.2	53393
GVD1010	24	Week4_Treatment	195.3	49594
GVD1010	25	Week4_Treatment	194.6	43974
GVD1010	26	Week4_Treatment	148.1	40529
GVD1010	27	Week4_Treatment	147.5	35803
GVD1010	28	Week4_Treatment	186.2	46467
GVD1011	-6	BaselineWeek	142.8	20192
GVD1011	-5	BaselineWeek	114.5	25271
GVD1011	-4	BaselineWeek	99.4	17275
GVD1011	-3	BaselineWeek	105.4	18544
GVD1011	-2	BaselineWeek	114.2	22370
GVD1011	-1	BaselineWeek	119.3	29348
GVD1011	0	BaselineWeek	122.5	24936
GVD1011	1	Week1_Treatment	141.7	38453
GVD1011	2	Week1_Treatment	143.9	43808
GVD1011	3	Week1_Treatment	151.5	45243
GVD1011	4	Week1_Treatment	102.8	24043
GVD1011	5	Week1_Treatment	133.2	29962
GVD1011	6	Week1_Treatment	126.4	31082
GVD1011	7	Week1_Treatment	112.4	27661
GVD1011	22	Week4_Treatment	137.3	29173
GVD1011	23	Week4_Treatment	154.2	36792
GVD1011	24	Week4_Treatment	162.9	31165
GVD1011	25	Week4_Treatment	147	40416
GVD1011	26	Week4_Treatment	153.2	38925
GVD1011	27	Week4_Treatment	163.6	35457
GVD1011	28	Week4_Treatment	139.5	36388
GVD1012	-6	BaselineWeek	129.6	34331
GVD1012	-5	BaselineWeek	135.8	26497
GVD1012	-4	BaselineWeek	135.5	24910
GVD1012	-3	BaselineWeek	142.8	23429
GVD1012	-2	BaselineWeek	146.1	34009
GVD1012	-1	BaselineWeek	129.4	32425
GVD1012	0	BaselineWeek	137.5	37576
GVD1012	1	Week1_Treatment	161.8	39492
GVD1012	2	Week1_Treatment	131.1	27312
GVD1012	3	Week1_Treatment	142.3	38885
GVD1012	4	Week1_Treatment	136.9	29447
GVD1012	5	Week1_Treatment	169.2	38204
GVD1012	6	Week1_Treatment	134.4	35090
GVD1012	7	Week1_Treatment	142.5	24856
GVD1012	22	Week4_Treatment	157.2	31651
GVD1012	23	Week4_Treatment	143.2	33215
GVD1012	24	Week4_Treatment	145.8	19890
GVD1012	25	Week4_Treatment	137.9	39389
GVD1012	26	Week4_Treatment	160.3	30522
GVD1012	27	Week4_Treatment	155.5	31212
GVD1012	28	Week4_Treatment	137.4	30288
GVD1013	-6	BaselineWeek	147.6	38385
GVD1013	-5	BaselineWeek	149.5	32130
GVD1013	-4	BaselineWeek	157.9	29669
GVD1013	-3	BaselineWeek	145.4	37772
GVD1013	-2	BaselineWeek	152.7	30736
GVD1013	-1	BaselineWeek	128.1	29785
GVD1013	0	BaselineWeek	127.4	26935
GVD1013	1	Week1_Treatment	171.2	43463
GVD1013	2	Week1_Treatment	126.4	30078
GVD1013	3	Week1_Treatment	150.2	26899
GVD1013	4	Week1_Treatment	159.4	33524
GVD1013	5	Week1_Treatment	147.9	34751
GVD1013	6	Week1_Treatment	145.9	34124
GVD1013	7	Week1_Treatment	146.4	30517
GVD1013	22	Week4_Treatment	178.8	50826
GVD1013	23	Week4_Treatment	141	37869
GVD1013	24	Week4_Treatment	184.5	56281
GVD1013	25	Week4_Treatment	172.2	32270
GVD1013	26	Week4_Treatment	173.7	34028
GVD1013	27	Week4_Treatment	160.1	40383
GVD1013	28	Week4_Treatment	153.6	28178
GVD1014	-6	BaselineWeek	136.2	40133
GVD1014	-5	BaselineWeek	145.5	36130
GVD1014	-4	BaselineWeek	142.4	34948
GVD1014	-3	BaselineWeek	136	34808
GVD1014	-2	BaselineWeek	114.2	26030
GVD1014	-1	BaselineWeek	129.6	28927
GVD1014	0	BaselineWeek	125.1	30117
GVD1014	1	Week1_Treatment	125.3	26153
GVD1014	2	Week1_Treatment	127.6	33769
GVD1014	3	Week1_Treatment	136.6	28907
GVD1014	4	Week1_Treatment	131.6	30281
GVD1014	5	Week1_Treatment	159.5	28797
GVD1014	6	Week1_Treatment	146.3	36399
GVD1014	7	Week1_Treatment	124.4	35922
GVD1014	22	Week4_Treatment	147.3	31260
GVD1014	23	Week4_Treatment	113.8	27908
GVD1014	24	Week4_Treatment	139.2	26250
GVD1014	25	Week4_Treatment	125.2	34312
GVD1014	26	Week4_Treatment	112.4	28008
GVD1014	27	Week4_Treatment	137.2	35305
GVD1014	28	Week4_Treatment	135.7	33675
GVD1015	-6	BaselineWeek	209.9	45761
GVD1015	-5	BaselineWeek	224.7	50783
GVD1015	-4	BaselineWeek	223.4	40849
GVD1015	-3	BaselineWeek	211.7	41721
GVD1015	-2	BaselineWeek	215.5	59116
GVD1015	-1	BaselineWeek	214.5	37386
GVD1015	0	BaselineWeek	225.3	61701
GVD1015	1	Week1_Treatment	205.3	63433
GVD1015	2	Week1_Treatment	228.8	62089
GVD1015	3	Week1_Treatment	243.5	65488
GVD1015	4	Week1_Treatment	221.5	61720
GVD1015	5	Week1_Treatment	226.6	61992
GVD1015	6	Week1_Treatment	239.8	44689
GVD1015	7	Week1_Treatment	234.1	52144
GVD1015	22	Week4_Treatment	214.1	51546
GVD1015	23	Week4_Treatment	213.4	64784
GVD1015	24	Week4_Treatment	193.1	30407
GVD1015	25	Week4_Treatment	185.1	52413
GVD1015	26	Week4_Treatment	201.4	48520
GVD1015	27	Week4_Treatment	210.6	41089
GVD1015	28	Week4_Treatment	224.1	51382
GVD1016	-6	BaselineWeek	122.6	28124
GVD1016	-5	BaselineWeek	134.1	24366
GVD1016	-4	BaselineWeek	136	37800
GVD1016	-3	BaselineWeek	108.4	25051
GVD1016	-2	BaselineWeek	121.8	30212
GVD1016	-1	BaselineWeek	110.9	31623
GVD1016	0	BaselineWeek	106.2	22327
GVD1016	1	Week1_Treatment	150.5	30479
GVD1016	2	Week1_Treatment	132.6	31674
GVD1016	3	Week1_Treatment	145.5	33496
GVD1016	4	Week1_Treatment	156.4	33508
GVD1016	5	Week1_Treatment	148.9	31224
GVD1016	6	Week1_Treatment	132.5	28967
GVD1016	7	Week1_Treatment	137.4	29139
GVD1016	22	Week4_Treatment	167.7	37495
GVD1016	23	Week4_Treatment	142.1	33577
GVD1016	24	Week4_Treatment	152.9	27757
GVD1016	25	Week4_Treatment	147.2	32353
GVD1016	26	Week4_Treatment	149	39876
GVD1016	27	Week4_Treatment	153.3	44500
GVD1016	28	Week4_Treatment	151.2	47628
GVD1017	-6	BaselineWeek	140.6	26598
GVD1017	-5	BaselineWeek	152.7	41916
GVD1017	-4	BaselineWeek	129.6	27481
GVD1017	-3	BaselineWeek	138.8	31322
GVD1017	-2	BaselineWeek	146.2	40037
GVD1017	-1	BaselineWeek	144.8	39818
GVD1017	0	BaselineWeek	142.3	36584
GVD1017	1	Week1_Treatment	180.1	53885
GVD1017	2	Week1_Treatment	156.2	28658
GVD1017	3	Week1_Treatment	202.5	40644
GVD1017	4	Week1_Treatment	167.5	32662
GVD1017	5	Week1_Treatment	193	34709
GVD1017	6	Week1_Treatment	177.2	38876
GVD1017	7	Week1_Treatment	191.4	39708
GVD1017	22	Week4_Treatment	201.4	36716
GVD1017	23	Week4_Treatment	227.4	50995
GVD1017	24	Week4_Treatment	195.7	60569
GVD1017	25	Week4_Treatment	187.4	58095
GVD1017	26	Week4_Treatment	189.8	50350
GVD1017	27	Week4_Treatment	187.6	32635
GVD1017	28	Week4_Treatment	201.4	53129
GVD1018	-6	BaselineWeek	155.7	32343
GVD1018	-5	BaselineWeek	185.9	45362
GVD1018	-4	BaselineWeek	166.8	32700
GVD1018	-3	BaselineWeek	194.9	31594
GVD1018	-2	BaselineWeek	170.8	27567
GVD1018	-1	BaselineWeek	187.3	41147
GVD1018	0	BaselineWeek	173.6	57431
GVD1018	1	Week1_Treatment	175.9	52757
GVD1018	2	Week1_Treatment	178.7	39438
GVD1018	3	Week1_Treatment	221.1	49436
GVD1018	4	Week1_Treatment	165	39800
GVD1018	5	Week1_Treatment	181.8	44479
GVD1018	6	Week1_Treatment	182.3	58094
GVD1018	7	Week1_Treatment	192	35903
GVD1018	22	Week4_Treatment	192.6	38339
GVD1018	23	Week4_Treatment	187.4	36367
GVD1018	24	Week4_Treatment	220.4	44936
GVD1018	25	Week4_Treatment	200.5	44204
GVD1018	26	Week4_Treatment	174.7	42603
GVD1018	27	Week4_Treatment	196.5	51119
GVD1018	28	Week4_Treatment	154.2	27666
GVD1019	-6	BaselineWeek	142.9	26156
GVD1019	-5	BaselineWeek	133.8	22709
GVD1019	-4	BaselineWeek	140.2	36061
GVD1019	-3	BaselineWeek	140.2	36630
GVD1019	-2	BaselineWeek	150.2	25984
GVD1019	-1	BaselineWeek	121.9	31203
GVD1019	0	BaselineWeek	145	27981
GVD1019	1	Week1_Treatment	151.8	30950
GVD1019	2	Week1_Treatment	139.7	25031
GVD1019	3	Week1_Treatment	144.7	31587
GVD1019	4	Week1_Treatment	166	41056
GVD1019	5	Week1_Treatment	155.1	32666
GVD1019	6	Week1_Treatment	163.9	27894
GVD1019	7	Week1_Treatment	175.6	49425
GVD1019	22	Week4_Treatment	163	35391
GVD1019	23	Week4_Treatment	189.2	43415
GVD1019	24	Week4_Treatment	180	41560
GVD1019	25	Week4_Treatment	193.6	49762
GVD1019	26	Week4_Treatment	179.5	46748
GVD1019	27	Week4_Treatment	164	35127
GVD1019	28	Week4_Treatment	182.6	43942
GVD1020	-6	BaselineWeek	126.3	37239
GVD1020	-5	BaselineWeek	152.1	33699
GVD1020	-4	BaselineWeek	137.1	31255
GVD1020	-3	BaselineWeek	146.6	20331
GVD1020	-2	BaselineWeek	165.7	31227
GVD1020	-1	BaselineWeek	140.4	31078
GVD1020	0	BaselineWeek	164.4	35580
GVD1020	1	Week1_Treatment	194.6	47933
GVD1020	2	Week1_Treatment	158.9	37411
GVD1020	3	Week1_Treatment	170.7	31866
GVD1020	4	Week1_Treatment	177.4	40960
GVD1020	5	Week1_Treatment	180.2	42837
GVD1020	6	Week1_Treatment	163.3	42573
GVD1020	7	Week1_Treatment	163.7	17349
GVD1020	22	Week4_Treatment	174.9	36740
GVD1020	23	Week4_Treatment	178.4	57987
GVD1020	24	Week4_Treatment	201.5	45852
GVD1020	25	Week4_Treatment	161.5	42209
GVD1020	26	Week4_Treatment	167.9	42420
GVD1020	27	Week4_Treatment	163.8	40352
GVD1020	28	Week4_Treatment	161.7	46626
GVD1021	-6	BaselineWeek	89.9	22160
GVD1021	-5	BaselineWeek	81.8	20557
GVD1021	-4	BaselineWeek	85.4	19680
GVD1021	-3	BaselineWeek	109.3	23167
GVD1021	-2	BaselineWeek	84.6	20305
GVD1021	-1	BaselineWeek	86.9	17714
GVD1021	0	BaselineWeek	100.2	27493
GVD1021	1	Week1_Treatment	139.4	32182
GVD1021	2	Week1_Treatment	149.3	34645
GVD1021	3	Week1_Treatment	147.9	40396
GVD1021	4	Week1_Treatment	134.4	13306
GVD1021	5	Week1_Treatment	127.5	35502
GVD1021	6	Week1_Treatment	138.5	29982
GVD1021	7	Week1_Treatment	155.3	35097
GVD1021	22	Week4_Treatment	114.3	19118
GVD1021	23	Week4_Treatment	149.5	34673
GVD1021	24	Week4_Treatment	164	33121
GVD1021	25	Week4_Treatment	139.3	27184
GVD1021	26	Week4_Treatment	136.3	20428
GVD1021	27	Week4_Treatment	138.2	32154
GVD1021	28	Week4_Treatment	141.7	47003
GVD1022	-6	BaselineWeek	229.6	43616
GVD1022	-5	BaselineWeek	183.1	39549
GVD1022	-4	BaselineWeek	212.1	39365
GVD1022	-3	BaselineWeek	197.9	56056
GVD1022	-2	BaselineWeek	204.5	50409
GVD1022	-1	BaselineWeek	196.4	42768
GVD1022	0	BaselineWeek	203.6	39284
GVD1022	1	Week1_Treatment	234.2	40850
GVD1022	2	Week1_Treatment	222.2	47949
GVD1022	3	Week1_Treatment	223.8	48417
GVD1022	4	Week1_Treatment	230.1	44281
GVD1022	5	Week1_Treatment	234.2	53597
GVD1022	6	Week1_Treatment	199.4	51287
GVD1022	7	Week1_Treatment	215.2	34797
GVD1022	22	Week4_Treatment	218.6	61260
GVD1022	23	Week4_Treatment	231.8	50537
GVD1022	24	Week4_Treatment	215.9	51235
GVD1022	25	Week4_Treatment	234.8	46605
GVD1022	26	Week4_Treatment	207.4	40947
GVD1022	27	Week4_Treatment	193.6	47657
GVD1022	28	Week4_Treatment	236.3	53424
GVD1023	-6	BaselineWeek	159.6	36308
GVD1023	-5	BaselineWeek	177.3	37890
GVD1023	-4	BaselineWeek	187	35071
GVD1023	-3	BaselineWeek	166.8	38660
GVD1023	-2	BaselineWeek	174.9	38811
GVD1023	-1	BaselineWeek	154.9	48551
GVD1023	0	BaselineWeek	167.4	37559
GVD1023	1	Week1_Treatment	219	44801
GVD1023	2	Week1_Treatment	211.2	42854
GVD1023	3	Week1_Treatment	216.2	47342
GVD1023	4	Week1_Treatment	214.2	40292
GVD1023	5	Week1_Treatment	198.8	34867
GVD1023	6	Week1_Treatment	200.5	25469
GVD1023	7	Week1_Treatment	206.1	42998
GVD1023	22	Week4_Treatment	226.4	53661
GVD1023	23	Week4_Treatment	241.9	85086
GVD1023	24	Week4_Treatment	240.2	51554
GVD1023	25	Week4_Treatment	217.4	59585
GVD1023	26	Week4_Treatment	200.7	44325
GVD1023	27	Week4_Treatment	221	57735
GVD1023	28	Week4_Treatment	232.9	46926
GVD1024	-6	BaselineWeek	252.8	60123
GVD1024	-5	BaselineWeek	248.2	66581
GVD1024	-4	BaselineWeek	265.1	60142
GVD1024	-3	BaselineWeek	262.5	52845
GVD1024	-2	BaselineWeek	250.3	50810
GVD1024	-1	BaselineWeek	263.8	60157
GVD1024	0	BaselineWeek	252.7	63177
GVD1024	1	Week1_Treatment	264.9	53573
GVD1024	2	Week1_Treatment	270.9	51322
GVD1024	3	Week1_Treatment	243.7	55996
GVD1024	4	Week1_Treatment	258.1	56738
GVD1024	5	Week1_Treatment	253.8	70637
GVD1024	6	Week1_Treatment	258	54890
GVD1024	7	Week1_Treatment	272.6	47685
GVD1024	22	Week4_Treatment	246.7	62201
GVD1024	23	Week4_Treatment	260.8	50702
GVD1024	24	Week4_Treatment	275.4	54666
GVD1024	25	Week4_Treatment	263.2	51229
GVD1024	26	Week4_Treatment	271.2	80002
GVD1024	27	Week4_Treatment	240.9	57843
GVD1024	28	Week4_Treatment	279	60271
GVD1025	-6	BaselineWeek	131.9	31245
GVD1025	-5	BaselineWeek	157.5	40265
GVD1025	-4	BaselineWeek	149.9	33563
GVD1025	-3	BaselineWeek	134.7	34298
GVD1025	-2	BaselineWeek	155.2	27082
GVD1025	-1	BaselineWeek	149.9	36885
GVD1025	0	BaselineWeek	156.1	33870
GVD1025	1	Week1_Treatment	160.2	33627
GVD1025	2	Week1_Treatment	158.1	36039
GVD1025	3	Week1_Treatment	168.7	53289
GVD1025	4	Week1_Treatment	184.7	49650
GVD1025	5	Week1_Treatment	178.8	38496
GVD1025	6	Week1_Treatment	168.3	37481
GVD1025	7	Week1_Treatment	174.8	42933
GVD1025	22	Week4_Treatment	176.2	39105
GVD1025	23	Week4_Treatment	167.9	28931
GVD1025	24	Week4_Treatment	194.2	64900
GVD1025	25	Week4_Treatment	193	34418
GVD1025	26	Week4_Treatment	187.2	52621
GVD1025	27	Week4_Treatment	170.6	43832
GVD1025	28	Week4_Treatment	169.8	51589
GVD1026	-6	BaselineWeek	98.2	17998
GVD1026	-5	BaselineWeek	101.8	26717
GVD1026	-4	BaselineWeek	96.2	23003
GVD1026	-3	BaselineWeek	93	16234
GVD1026	-2	BaselineWeek	92	22159
GVD1026	-1	BaselineWeek	92.3	23253
GVD1026	0	BaselineWeek	89.1	18436
GVD1026	1	Week1_Treatment	149.5	35720
GVD1026	2	Week1_Treatment	132.1	35855
GVD1026	3	Week1_Treatment	128.3	25769
GVD1026	4	Week1_Treatment	98.3	20428
GVD1026	5	Week1_Treatment	156.2	22981
GVD1026	6	Week1_Treatment	124.6	30839
GVD1026	7	Week1_Treatment	106.5	22313
GVD1026	22	Week4_Treatment	162.5	53117
GVD1026	23	Week4_Treatment	150.6	29105
GVD1026	24	Week4_Treatment	133.1	32136
GVD1026	25	Week4_Treatment	150.4	47929
GVD1026	26	Week4_Treatment	160.1	38227
GVD1026	27	Week4_Treatment	141.8	52562
GVD1026	28	Week4_Treatment	155.3	31816
GVD1027	-6	BaselineWeek	120.8	22336
GVD1027	-5	BaselineWeek	94.6	22005
GVD1027	-4	BaselineWeek	144.9	22425
GVD1027	-3	BaselineWeek	124.2	23805
GVD1027	-2	BaselineWeek	129.8	27652
GVD1027	-1	BaselineWeek	107.2	19373
GVD1027	0	BaselineWeek	113.5	31083
GVD1027	1	Week1_Treatment	131.6	28630
GVD1027	2	Week1_Treatment	130.7	29153
GVD1027	3	Week1_Treatment	108.9	25302
GVD1027	4	Week1_Treatment	117.5	24411
GVD1027	5	Week1_Treatment	113.8	29759
GVD1027	6	Week1_Treatment	115.3	26719
GVD1027	7	Week1_Treatment	120.4	30907
GVD1027	22	Week4_Treatment	112.6	24063
GVD1027	23	Week4_Treatment	116.1	18963
GVD1027	24	Week4_Treatment	110.6	13684
GVD1027	25	Week4_Treatment	90	13759
GVD1027	26	Week4_Treatment	128.2	30198
GVD1027	27	Week4_Treatment	95.8	24638
GVD1027	28	Week4_Treatment	127.3	32838
GVD1028	-6	BaselineWeek	125.1	28693
GVD1028	-5	BaselineWeek	138.2	27813
GVD1028	-4	BaselineWeek	127.8	26792
GVD1028	-3	BaselineWeek	108	27729
GVD1028	-2	BaselineWeek	152.1	28143
GVD1028	-1	BaselineWeek	139	25889
GVD1028	0	BaselineWeek	129	36159
GVD1028	1	Week1_Treatment	179.2	41113
GVD1028	2	Week1_Treatment	161.3	32809
GVD1028	3	Week1_Treatment	159.8	39500
GVD1028	4	Week1_Treatment	198.1	43816
GVD1028	5	Week1_Treatment	190.5	41333
GVD1028	6	Week1_Treatment	196.9	46299
GVD1028	7	Week1_Treatment	158.7	42468
GVD1028	22	Week4_Treatment	190.8	33938
GVD1028	23	Week4_Treatment	190.2	28410
GVD1028	24	Week4_Treatment	178.8	43168
GVD1028	25	Week4_Treatment	199.5	49627
GVD1028	26	Week4_Treatment	196.3	40019
GVD1028	27	Week4_Treatment	195.5	42104
GVD1028	28	Week4_Treatment	173.5	34749
GVD1029	-6	BaselineWeek	219.7	62284
GVD1029	-5	BaselineWeek	216.8	61087
GVD1029	-4	BaselineWeek	210	60843
GVD1029	-3	BaselineWeek	233.7	35202
GVD1029	-2	BaselineWeek	211.7	47296
GVD1029	-1	BaselineWeek	203.9	48872
GVD1029	0	BaselineWeek	209.5	39925
GVD1029	1	Week1_Treatment	214.8	59761
GVD1029	2	Week1_Treatment	217.8	55544
GVD1029	3	Week1_Treatment	211.3	52425
GVD1029	4	Week1_Treatment	198.3	41639
GVD1029	5	Week1_Treatment	213.8	38252
GVD1029	6	Week1_Treatment	203.6	49372
GVD1029	7	Week1_Treatment	217	56913
GVD1029	22	Week4_Treatment	213.1	50629
GVD1029	23	Week4_Treatment	212.1	56581
GVD1029	24	Week4_Treatment	238.2	61150
GVD1029	25	Week4_Treatment	236.4	55889
GVD1029	26	Week4_Treatment	232.8	55492
GVD1029	27	Week4_Treatment	207.2	50980
GVD1029	28	Week4_Treatment	207.6	70626
GVD1030	-6	BaselineWeek	145.7	35811
GVD1030	-5	BaselineWeek	149.6	25521
GVD1030	-4	BaselineWeek	126.9	31724
GVD1030	-3	BaselineWeek	168.3	32077
GVD1030	-2	BaselineWeek	129.8	26871
GVD1030	-1	BaselineWeek	138.5	26858
GVD1030	0	BaselineWeek	157	34228
GVD1030	1	Week1_Treatment	166.1	42109
GVD1030	2	Week1_Treatment	187	40496
GVD1030	3	Week1_Treatment	179.6	45055
GVD1030	4	Week1_Treatment	183.7	42541
GVD1030	5	Week1_Treatment	197.8	50093
GVD1030	6	Week1_Treatment	171.4	36371
GVD1030	7	Week1_Treatment	169.9	43369
GVD1030	22	Week4_Treatment	183.3	39566
GVD1030	23	Week4_Treatment	206.8	50384
GVD1030	24	Week4_Treatment	208.8	56561
GVD1030	25	Week4_Treatment	175.5	40442
GVD1030	26	Week4_Treatment	205.9	37055
GVD1030	27	Week4_Treatment	197.9	46151
GVD1030	28	Week4_Treatment	167.4	40248
GVD1031	-6	BaselineWeek	142.7	24720
GVD1031	-5	BaselineWeek	152.8	21816
GVD1031	-4	BaselineWeek	144.6	46570
GVD1031	-3	BaselineWeek	160.5	29651
GVD1031	-2	BaselineWeek	169.5	30572
GVD1031	-1	BaselineWeek	146.1	25420
GVD1031	0	BaselineWeek	155.8	42797
GVD1031	1	Week1_Treatment	180.2	26596
GVD1031	2	Week1_Treatment	209.5	61198
GVD1031	3	Week1_Treatment	166.3	41301
GVD1031	4	Week1_Treatment	197.4	39178
GVD1031	5	Week1_Treatment	174.7	47105
GVD1031	6	Week1_Treatment	196.7	47244
GVD1031	7	Week1_Treatment	185.5	36713
GVD1031	22	Week4_Treatment	169.9	38189
GVD1031	23	Week4_Treatment	224.4	43752
GVD1031	24	Week4_Treatment	183	46589
GVD1031	25	Week4_Treatment	213	44435
GVD1031	26	Week4_Treatment	199.4	49231
GVD1031	27	Week4_Treatment	202.1	56595
GVD1031	28	Week4_Treatment	238.4	37691
GVD1032	-6	BaselineWeek	218.1	48890
GVD1032	-5	BaselineWeek	220	54763
GVD1032	-4	BaselineWeek	204	51090
GVD1032	-3	BaselineWeek	198.6	37535
GVD1032	-2	BaselineWeek	213	39671
GVD1032	-1	BaselineWeek	211	46681
GVD1032	0	BaselineWeek	175.3	34547
GVD1032	1	Week1_Treatment	225.7	48243
GVD1032	2	Week1_Treatment	185.3	52421
GVD1032	3	Week1_Treatment	223.4	55340
GVD1032	4	Week1_Treatment	214.4	53863
GVD1032	5	Week1_Treatment	246.7	49484
GVD1032	6	Week1_Treatment	244.3	60093
GVD1032	7	Week1_Treatment	208.8	66510
GVD1032	22	Week4_Treatment	227.4	60356
GVD1032	23	Week4_Treatment	218.1	43443
GVD1032	24	Week4_Treatment	224.2	68657
GVD1032	25	Week4_Treatment	217.6	50865
GVD1032	26	Week4_Treatment	242.3	53663
GVD1032	27	Week4_Treatment	229	62868
GVD1032	28	Week4_Treatment	219.1	54554
GVD1033	-6	BaselineWeek	121.6	24808
GVD1033	-5	BaselineWeek	123.5	24465
GVD1033	-4	BaselineWeek	105.6	16781
GVD1033	-3	BaselineWeek	107.7	20173
GVD1033	-2	BaselineWeek	108.9	26621
GVD1033	-1	BaselineWeek	93	13113
GVD1033	0	BaselineWeek	104.7	24968
GVD1033	1	Week1_Treatment	150.1	29938
GVD1033	2	Week1_Treatment	162.5	33089
GVD1033	3	Week1_Treatment	152.6	32878
GVD1033	4	Week1_Treatment	133.9	27563
GVD1033	5	Week1_Treatment	156.4	38224
GVD1033	6	Week1_Treatment	159.7	39025
GVD1033	7	Week1_Treatment	123.5	38863
GVD1033	22	Week4_Treatment	170.7	44055
GVD1033	23	Week4_Treatment	160.1	45650
GVD1033	24	Week4_Treatment	150.1	39391
GVD1033	25	Week4_Treatment	136.3	36180
GVD1033	26	Week4_Treatment	150.3	37190
GVD1033	27	Week4_Treatment	184.4	50161
GVD1033	28	Week4_Treatment	182.5	52104
GVD1034	-6	BaselineWeek	113.1	27590
GVD1034	-5	BaselineWeek	98.7	19002
GVD1034	-4	BaselineWeek	136.1	27848
GVD1034	-3	BaselineWeek	97	29148
GVD1034	-2	BaselineWeek	126.1	31609
GVD1034	-1	BaselineWeek	107.6	24902
GVD1034	0	BaselineWeek	122.5	22923
GVD1034	1	Week1_Treatment	107	18191
GVD1034	2	Week1_Treatment	104.5	28118
GVD1034	3	Week1_Treatment	98.9	30305
GVD1034	4	Week1_Treatment	89.3	19608
GVD1034	5	Week1_Treatment	100.2	22326
GVD1034	6	Week1_Treatment	128.6	24514
GVD1034	7	Week1_Treatment	103.1	26407
GVD1034	22	Week4_Treatment	110.7	26888
GVD1034	23	Week4_Treatment	95.9	22224
GVD1034	24	Week4_Treatment	125.2	20360
GVD1034	25	Week4_Treatment	99.6	15274
GVD1034	26	Week4_Treatment	116.9	33923
GVD1034	27	Week4_Treatment	106.8	20271
GVD1034	28	Week4_Treatment	95.7	21217
GVD1035	-6	BaselineWeek	178.8	45854
GVD1035	-5	BaselineWeek	174.4	41396
GVD1035	-4	BaselineWeek	178.7	33997
GVD1035	-3	BaselineWeek	178.4	41657
GVD1035	-2	BaselineWeek	193.4	40594
GVD1035	-1	BaselineWeek	168	43665
GVD1035	0	BaselineWeek	171.6	39547
GVD1035	1	Week1_Treatment	216.5	48411
GVD1035	2	Week1_Treatment	210	53504
GVD1035	3	Week1_Treatment	166.7	45905
GVD1035	4	Week1_Treatment	204	50255
GVD1035	5	Week1_Treatment	221.8	62317
GVD1035	6	Week1_Treatment	219.6	43218
GVD1035	7	Week1_Treatment	194.3	41985
GVD1035	22	Week4_Treatment	200.9	41526
GVD1035	23	Week4_Treatment	224.2	45727
GVD1035	24	Week4_Treatment	228.9	51356
GVD1035	25	Week4_Treatment	223.7	28168
GVD1035	26	Week4_Treatment	210.2	55469
GVD1035	27	Week4_Treatment	239.6	36474
GVD1035	28	Week4_Treatment	216.9	61432
GVD1036	-6	BaselineWeek	92.5	19933
GVD1036	-5	BaselineWeek	118.4	24335
GVD1036	-4	BaselineWeek	95	20312
GVD1036	-3	BaselineWeek	123.3	29336
GVD1036	-2	BaselineWeek	101.3	20167
GVD1036	-1	BaselineWeek	107.6	26502
GVD1036	0	BaselineWeek	88.2	21831
GVD1036	1	Week1_Treatment	118.3	27322
GVD1036	2	Week1_Treatment	108	23116
GVD1036	3	Week1_Treatment	106	19804
GVD1036	4	Week1_Treatment	125.7	27120
GVD1036	5	Week1_Treatment	102.2	32407
GVD1036	6	Week1_Treatment	104.7	28642
GVD1036	7	Week1_Treatment	99.7	24758
GVD1036	22	Week4_Treatment	110.3	22796
GVD1036	23	Week4_Treatment	116.6	27716
GVD1036	24	Week4_Treatment	102.4	20116
GVD1036	25	Week4_Treatment	91.8	22826
GVD1036	26	Week4_Treatment	96.2	22635
GVD1036	27	Week4_Treatment	122.1	29835
GVD1036	28	Week4_Treatment	103.7	28603
GVD1037	-6	BaselineWeek	122.3	20380
GVD1037	-5	BaselineWeek	123.8	30140
GVD1037	-4	BaselineWeek	119.1	30387
GVD1037	-3	BaselineWeek	118	22957
GVD1037	-2	BaselineWeek	114.6	28357
GVD1037	-1	BaselineWeek	126.6	22883
GVD1037	0	BaselineWeek	122.4	11896
GVD1037	1	Week1_Treatment	136.2	30393
GVD1037	2	Week1_Treatment	91.6	15732
GVD1037	3	Week1_Treatment	119.4	21185
GVD1037	4	Week1_Treatment	136.4	33657
GVD1037	5	Week1_Treatment	130.3	16399
GVD1037	6	Week1_Treatment	117.9	23835
GVD1037	7	Week1_Treatment	111.9	23887
GVD1037	22	Week4_Treatment	102.6	25112
GVD1037	23	Week4_Treatment	129.1	34299
GVD1037	24	Week4_Treatment	116.5	37848
GVD1037	25	Week4_Treatment	134.4	30960
GVD1037	26	Week4_Treatment	111.6	32959
GVD1037	27	Week4_Treatment	132.5	22728
GVD1037	28	Week4_Treatment	133.6	30468
GVD1038	-6	BaselineWeek	119	16754
GVD1038	-5	BaselineWeek	126.1	27674
GVD1038	-4	BaselineWeek	148.3	38316
GVD1038	-3	BaselineWeek	122.3	28811
GVD1038	-2	BaselineWeek	139.2	31105
GVD1038	-1	BaselineWeek	122.3	24293
GVD1038	0	BaselineWeek	133.9	31675
GVD1038	1	Week1_Treatment	143.8	18008
GVD1038	2	Week1_Treatment	129.8	33079
GVD1038	3	Week1_Treatment	118.1	32748
GVD1038	4	Week1_Treatment	162.4	37620
GVD1038	5	Week1_Treatment	156.3	39247
GVD1038	6	Week1_Treatment	146.3	25602
GVD1038	7	Week1_Treatment	161.4	46219
GVD1038	22	Week4_Treatment	134.1	22993
GVD1038	23	Week4_Treatment	149.1	30833
GVD1038	24	Week4_Treatment	153	44280
GVD1038	25	Week4_Treatment	119.6	36604
GVD1038	26	Week4_Treatment	145.3	37493
GVD1038	27	Week4_Treatment	159.7	42803
GVD1038	28	Week4_Treatment	151.9	37708
GVD1039	-6	BaselineWeek	155.2	30225
GVD1039	-5	BaselineWeek	130.6	22363
GVD1039	-4	BaselineWeek	150.4	28363
GVD1039	-3	BaselineWeek	142.3	41543
GVD1039	-2	BaselineWeek	162	34007
GVD1039	-1	BaselineWeek	159.8	32462
GVD1039	0	BaselineWeek	153	36369
GVD1039	1	Week1_Treatment	144.2	29204
GVD1039	2	Week1_Treatment	167.1	42546
GVD1039	3	Week1_Treatment	118.4	24074
GVD1039	4	Week1_Treatment	139.1	28529
GVD1039	5	Week1_Treatment	162.1	37401
GVD1039	6	Week1_Treatment	130.5	28024
GVD1039	7	Week1_Treatment	157.6	34859
GVD1039	22	Week4_Treatment	140.3	35055
GVD1039	23	Week4_Treatment	172	43979
GVD1039	24	Week4_Treatment	167.5	35011
GVD1039	25	Week4_Treatment	149.2	34866
GVD1039	26	Week4_Treatment	151	38468
GVD1039	27	Week4_Treatment	136.4	36036
GVD1039	28	Week4_Treatment	126.5	22125
GVD1040	-6	BaselineWeek	185.1	36950
GVD1040	-5	BaselineWeek	168.3	48445
GVD1040	-4	BaselineWeek	131.7	34914
GVD1040	-3	BaselineWeek	167.3	47779
GVD1040	-2	BaselineWeek	145.3	40406
GVD1040	-1	BaselineWeek	150.6	39493
GVD1040	0	BaselineWeek	159.1	39899
GVD1040	1	Week1_Treatment	192.7	30140
GVD1040	2	Week1_Treatment	148.3	35357
GVD1040	3	Week1_Treatment	188.3	46310
GVD1040	4	Week1_Treatment	188.5	58561
GVD1040	5	Week1_Treatment	195.2	41412
GVD1040	6	Week1_Treatment	196.7	41873
GVD1040	7	Week1_Treatment	193.3	35045
GVD1040	22	Week4_Treatment	209.5	44723
GVD1040	23	Week4_Treatment	193.9	62799
GVD1040	24	Week4_Treatment	194.4	45751
GVD1040	25	Week4_Treatment	198.4	49266
GVD1040	26	Week4_Treatment	191.8	52314
GVD1040	27	Week4_Treatment	238.1	46959
GVD1040	28	Week4_Treatment	226.6	49365
GVD1041	-6	BaselineWeek	159.7	49104
GVD1041	-5	BaselineWeek	138.8	22094
GVD1041	-4	BaselineWeek	153	35028
GVD1041	-3	BaselineWeek	147.6	30469
GVD1041	-2	BaselineWeek	131	34896
GVD1041	-1	BaselineWeek	145.4	23598
GVD1041	0	BaselineWeek	149.8	35879
GVD1041	1	Week1_Treatment	142.2	41933
GVD1041	2	Week1_Treatment	138.1	30839
GVD1041	3	Week1_Treatment	157.6	36722
GVD1041	4	Week1_Treatment	127.4	30242
GVD1041	5	Week1_Treatment	141	37263
GVD1041	6	Week1_Treatment	148.9	34813
GVD1041	7	Week1_Treatment	132.1	29172
GVD1041	22	Week4_Treatment	164.9	32985
GVD1041	23	Week4_Treatment	150.8	29091
GVD1041	24	Week4_Treatment	134.7	31146
GVD1041	25	Week4_Treatment	153.7	49920
GVD1041	26	Week4_Treatment	144.9	33729
GVD1041	27	Week4_Treatment	133.8	35129
GVD1041	28	Week4_Treatment	156.9	47372
GVD1042	-6	BaselineWeek	143.1	33502
GVD1042	-5	BaselineWeek	124.2	28331
GVD1042	-4	BaselineWeek	128.5	33162
GVD1042	-3	BaselineWeek	139.7	29080
GVD1042	-2	BaselineWeek	112.3	30683
GVD1042	-1	BaselineWeek	136.8	28344
GVD1042	0	BaselineWeek	136.3	30397
GVD1042	1	Week1_Treatment	173.9	26567
GVD1042	2	Week1_Treatment	149.8	44047
GVD1042	3	Week1_Treatment	163.3	49133
GVD1042	4	Week1_Treatment	138.3	37738
GVD1042	5	Week1_Treatment	169.6	27594
GVD1042	6	Week1_Treatment	151.3	34145
GVD1042	7	Week1_Treatment	132.7	29069
GVD1042	22	Week4_Treatment	180.1	39160
GVD1042	23	Week4_Treatment	171.3	42175
GVD1042	24	Week4_Treatment	167.7	34093
GVD1042	25	Week4_Treatment	177.1	28974
GVD1042	26	Week4_Treatment	168	49960
GVD1042	27	Week4_Treatment	161.6	32694
GVD1042	28	Week4_Treatment	178.1	43152
GVD1043	-6	BaselineWeek	176.4	39089
GVD1043	-5	BaselineWeek	138.8	37097
GVD1043	-4	BaselineWeek	192.3	52193
GVD1043	-3	BaselineWeek	125	29763
GVD1043	-2	BaselineWeek	161.9	28596
GVD1043	-1	BaselineWeek	169	36167
GVD1043	0	BaselineWeek	173.6	38585
GVD1043	1	Week1_Treatment	166.1	34373
GVD1043	2	Week1_Treatment	171.5	27664
GVD1043	3	Week1_Treatment	162.6	36024
GVD1043	4	Week1_Treatment	201.7	42076
GVD1043	5	Week1_Treatment	171.2	31285
GVD1043	6	Week1_Treatment	182.2	50508
GVD1043	7	Week1_Treatment	209.8	50658
GVD1043	22	Week4_Treatment	186.3	39215
GVD1043	23	Week4_Treatment	179	47140
GVD1043	24	Week4_Treatment	179.9	40960
GVD1043	25	Week4_Treatment	183.9	38336
GVD1043	26	Week4_Treatment	183.3	26411
GVD1043	27	Week4_Treatment	192	65433
GVD1043	28	Week4_Treatment	176.6	44464
GVD1044	-6	BaselineWeek	163.7	44401
GVD1044	-5	BaselineWeek	150.3	22228
GVD1044	-4	BaselineWeek	156.7	35281
GVD1044	-3	BaselineWeek	149.4	32059
GVD1044	-2	BaselineWeek	155.2	36395
GVD1044	-1	BaselineWeek	157.3	33244
GVD1044	0	BaselineWeek	158.1	32981
GVD1044	1	Week1_Treatment	198.7	40711
GVD1044	2	Week1_Treatment	190.7	31478
GVD1044	3	Week1_Treatment	184.5	46628
GVD1044	4	Week1_Treatment	175.2	38058
GVD1044	5	Week1_Treatment	156	27348
GVD1044	6	Week1_Treatment	174.2	40777
GVD1044	7	Week1_Treatment	194.4	44268
GVD1044	22	Week4_Treatment	200.2	43641
GVD1044	23	Week4_Treatment	215.6	52736
GVD1044	24	Week4_Treatment	200.9	58910
GVD1044	25	Week4_Treatment	232.9	41675
GVD1044	26	Week4_Treatment	212.9	79639
GVD1044	27	Week4_Treatment	209.5	50326
GVD1044	28	Week4_Treatment	204.8	52650
GVD1045	-6	BaselineWeek	100.7	17133
GVD1045	-5	BaselineWeek	91.3	11795
GVD1045	-4	BaselineWeek	89.1	16382
GVD1045	-3	BaselineWeek	95.7	14708
GVD1045	-2	BaselineWeek	85.5	22103
GVD1045	-1	BaselineWeek	83.5	12005
GVD1045	0	BaselineWeek	94.7	18610
GVD1045	1	Week1_Treatment	91.6	18393
GVD1045	2	Week1_Treatment	121.8	20430
GVD1045	3	Week1_Treatment	133.9	28698
GVD1045	4	Week1_Treatment	96.8	20031
GVD1045	5	Week1_Treatment	85.6	16994
GVD1045	6	Week1_Treatment	102.6	17811
GVD1045	7	Week1_Treatment	99.3	14161
GVD1045	22	Week4_Treatment	101.9	27848
GVD1045	23	Week4_Treatment	80.3	21311
GVD1045	24	Week4_Treatment	98.8	30330
GVD1045	25	Week4_Treatment	86.1	31153
GVD1045	26	Week4_Treatment	64.6	14229
GVD1045	27	Week4_Treatment	74.3	23655
GVD1045	28	Week4_Treatment	94.4	21462
GVD1046	-6	BaselineWeek	132.1	29040
GVD1046	-5	BaselineWeek	119.7	20312
GVD1046	-4	BaselineWeek	128.8	30292
GVD1046	-3	BaselineWeek	135.1	40071
GVD1046	-2	BaselineWeek	100.7	21884
GVD1046	-1	BaselineWeek	141.1	30339
GVD1046	0	BaselineWeek	98.7	16624
GVD1046	1	Week1_Treatment	170.1	41111
GVD1046	2	Week1_Treatment	174.9	34766
GVD1046	3	Week1_Treatment	169.1	32502
GVD1046	4	Week1_Treatment	169.1	39262
GVD1046	5	Week1_Treatment	154	45020
GVD1046	6	Week1_Treatment	141.6	31770
GVD1046	7	Week1_Treatment	153.7	46627
GVD1046	22	Week4_Treatment	174.2	35842
GVD1046	23	Week4_Treatment	161.9	51601
GVD1046	24	Week4_Treatment	152.6	23737
GVD1046	25	Week4_Treatment	169.9	42317
GVD1046	26	Week4_Treatment	175.1	46454
GVD1046	27	Week4_Treatment	190.6	30052
GVD1046	28	Week4_Treatment	149	39444
GVD1047	-6	BaselineWeek	110	17796
GVD1047	-5	BaselineWeek	145.7	22611
GVD1047	-4	BaselineWeek	119.1	25915
GVD1047	-3	BaselineWeek	139	20190
GVD1047	-2	BaselineWeek	128.3	23653
GVD1047	-1	BaselineWeek	130.8	24037
GVD1047	0	BaselineWeek	142.2	26153
GVD1047	1	Week1_Treatment	114.7	22768
GVD1047	2	Week1_Treatment	145.5	39775
GVD1047	3	Week1_Treatment	131.6	23744
GVD1047	4	Week1_Treatment	162.6	28461
GVD1047	5	Week1_Treatment	146.7	32808
GVD1047	6	Week1_Treatment	152.2	30450
GVD1047	7	Week1_Treatment	136.2	33155
GVD1047	22	Week4_Treatment	139.7	24272
GVD1047	23	Week4_Treatment	169.4	43526
GVD1047	24	Week4_Treatment	176.9	47824
GVD1047	25	Week4_Treatment	134.4	32177
GVD1047	26	Week4_Treatment	138	22170
GVD1047	27	Week4_Treatment	145.9	40741
GVD1047	28	Week4_Treatment	156	26904
GVD1048	-6	BaselineWeek	87.2	18688
GVD1048	-5	BaselineWeek	72.7	18075
GVD1048	-4	BaselineWeek	90.3	14835
GVD1048	-3	BaselineWeek	75.6	19969
GVD1048	-2	BaselineWeek	88.4	23665
GVD1048	-1	BaselineWeek	111.9	29185
GVD1048	0	BaselineWeek	86.6	10399
GVD1048	1	Week1_Treatment	103	32301
GVD1048	2	Week1_Treatment	98.1	14755
GVD1048	3	Week1_Treatment	89.2	19849
GVD1048	4	Week1_Treatment	83.2	10606
GVD1048	5	Week1_Treatment	97.2	19310
GVD1048	6	Week1_Treatment	123.4	28884
GVD1048	7	Week1_Treatment	105.2	23689
GVD1048	22	Week4_Treatment	101.8	16355
GVD1048	23	Week4_Treatment	85.9	24405
GVD1048	24	Week4_Treatment	103.4	22451
GVD1048	25	Week4_Treatment	107.3	27659
GVD1048	26	Week4_Treatment	128.4	31109
GVD1048	27	Week4_Treatment	85.6	19676
GVD1048	28	Week4_Treatment	109	30500
GVD1049	-6	BaselineWeek	139.7	32156
GVD1049	-5	BaselineWeek	148.3	29271
GVD1049	-4	BaselineWeek	169.3	42287
GVD1049	-3	BaselineWeek	151	32258
GVD1049	-2	BaselineWeek	152.7	51245
GVD1049	-1	BaselineWeek	162.4	30282
GVD1049	0	BaselineWeek	175	47992
GVD1049	1	Week1_Treatment	187.9	58905
GVD1049	2	Week1_Treatment	172.7	37305
GVD1049	3	Week1_Treatment	160	34922
GVD1049	4	Week1_Treatment	157.1	43938
GVD1049	5	Week1_Treatment	162.8	43772
GVD1049	6	Week1_Treatment	172.3	32051
GVD1049	7	Week1_Treatment	138.8	25050
GVD1049	22	Week4_Treatment	169	40742
GVD1049	23	Week4_Treatment	165.9	44241
GVD1049	24	Week4_Treatment	167.6	41327
GVD1049	25	Week4_Treatment	176.6	55298
GVD1049	26	Week4_Treatment	161.3	53950
GVD1049	27	Week4_Treatment	166.7	29118
GVD1049	28	Week4_Treatment	172	65484
GVD1050	-6	BaselineWeek	183.1	44708
GVD1050	-5	BaselineWeek	181.9	34426
GVD1050	-4	BaselineWeek	176.3	38806
GVD1050	-3	BaselineWeek	194.1	41860
GVD1050	-2	BaselineWeek	167.9	29108
GVD1050	-1	BaselineWeek	174.1	40337
GVD1050	0	BaselineWeek	158	37619
GVD1050	1	Week1_Treatment	201.7	54557
GVD1050	2	Week1_Treatment	215.4	50348
GVD1050	3	Week1_Treatment	183.9	36185
GVD1050	4	Week1_Treatment	223.1	52782
GVD1050	5	Week1_Treatment	222.8	55699
GVD1050	6	Week1_Treatment	209	55904
GVD1050	7	Week1_Treatment	181.3	43919
GVD1050	22	Week4_Treatment	188.5	41876
GVD1050	23	Week4_Treatment	214.8	40560
GVD1050	24	Week4_Treatment	213.6	35798
GVD1050	25	Week4_Treatment	221.8	45492
GVD1050	26	Week4_Treatment	191.4	32619
GVD1050	27	Week4_Treatment	197.7	29486
GVD1050	28	Week4_Treatment	198.1	56361
GVD1051	-6	BaselineWeek	145.4	25145
GVD1051	-5	BaselineWeek	150.4	33920
GVD1051	-4	BaselineWeek	171.2	43073
GVD1051	-3	BaselineWeek	151.4	38780
GVD1051	-2	BaselineWeek	146.1	31698
GVD1051	-1	BaselineWeek	167.6	25908
GVD1051	0	BaselineWeek	159.3	34343
GVD1051	1	Week1_Treatment	145.3	30209
GVD1051	2	Week1_Treatment	151.6	34592
GVD1051	3	Week1_Treatment	143.6	28990
GVD1051	4	Week1_Treatment	122.7	24673
GVD1051	5	Week1_Treatment	142.2	33572
GVD1051	6	Week1_Treatment	176.9	36325
GVD1051	7	Week1_Treatment	135.1	27205
GVD1051	22	Week4_Treatment	157.3	41144
GVD1051	23	Week4_Treatment	165.4	45028
GVD1051	24	Week4_Treatment	168.8	37542
GVD1051	25	Week4_Treatment	183.9	40290
GVD1051	26	Week4_Treatment	156.7	45971
GVD1051	27	Week4_Treatment	163.1	21885
GVD1051	28	Week4_Treatment	155.3	42513
GVD1052	-6	BaselineWeek	111.1	27772
GVD1052	-5	BaselineWeek	131.9	35259
GVD1052	-4	BaselineWeek	118.9	30893
GVD1052	-3	BaselineWeek	129.1	37526
GVD1052	-2	BaselineWeek	160.6	45223
GVD1052	-1	BaselineWeek	133	41597
GVD1052	0	BaselineWeek	134.4	24694
GVD1052	1	Week1_Treatment	164.9	42938
GVD1052	2	Week1_Treatment	177	32736
GVD1052	3	Week1_Treatment	150.1	32471
GVD1052	4	Week1_Treatment	172.9	44345
GVD1052	5	Week1_Treatment	167.4	32910
GVD1052	6	Week1_Treatment	189.7	35499
GVD1052	7	Week1_Treatment	183.6	47662
GVD1052	22	Week4_Treatment	194.5	41822
GVD1052	23	Week4_Treatment	174.6	41464
GVD1052	24	Week4_Treatment	169.9	41656
GVD1052	25	Week4_Treatment	198.7	35100
GVD1052	26	Week4_Treatment	167.4	33570
GVD1052	27	Week4_Treatment	175.3	40121
GVD1052	28	Week4_Treatment	187.4	44326
GVD1053	-6	BaselineWeek	123.5	29146
GVD1053	-5	BaselineWeek	122.8	30481
GVD1053	-4	BaselineWeek	118.4	33854
GVD1053	-3	BaselineWeek	150.4	37336
GVD1053	-2	BaselineWeek	122.6	30043
GVD1053	-1	BaselineWeek	106.7	24239
GVD1053	0	BaselineWeek	111.1	26714
GVD1053	1	Week1_Treatment	141.4	30578
GVD1053	2	Week1_Treatment	125.4	22955
GVD1053	3	Week1_Treatment	156.6	30569
GVD1053	4	Week1_Treatment	166.5	31940
GVD1053	5	Week1_Treatment	157.9	31514
GVD1053	6	Week1_Treatment	157	26470
GVD1053	7	Week1_Treatment	145.3	28492
GVD1053	22	Week4_Treatment	174.2	44551
GVD1053	23	Week4_Treatment	144.5	32646
GVD1053	24	Week4_Treatment	151	41938
GVD1053	25	Week4_Treatment	179.6	30554
GVD1053	26	Week4_Treatment	173.4	34319
GVD1053	27	Week4_Treatment	158.3	37420
GVD1053	28	Week4_Treatment	187.2	35541
GVD1054	-6	BaselineWeek	195.2	33799
GVD1054	-5	BaselineWeek	170.3	37662
GVD1054	-4	BaselineWeek	185.5	19790
GVD1054	-3	BaselineWeek	199.1	26768
GVD1054	-2	BaselineWeek	183.4	50100
GVD1054	-1	BaselineWeek	211.7	43501
GVD1054	0	BaselineWeek	168	45633
GVD1054	1	Week1_Treatment	231.1	48635
GVD1054	2	Week1_Treatment	210.4	42350
GVD1054	3	Week1_Treatment	214.2	51968
GVD1054	4	Week1_Treatment	211.1	44836
GVD1054	5	Week1_Treatment	228	38916
GVD1054	6	Week1_Treatment	213.7	34831
GVD1054	7	Week1_Treatment	220.5	33612
GVD1054	22	Week4_Treatment	252.3	44357
GVD1054	23	Week4_Treatment	215	47003
GVD1054	24	Week4_Treatment	263.8	70423
GVD1054	25	Week4_Treatment	212.9	37161
GVD1054	26	Week4_Treatment	234.3	78647
GVD1054	27	Week4_Treatment	226.7	43769
GVD1054	28	Week4_Treatment	261.2	63669
GVD1055	-6	BaselineWeek	191.8	36624
GVD1055	-5	BaselineWeek	178	48521
GVD1055	-4	BaselineWeek	177.5	47013
GVD1055	-3	BaselineWeek	183.8	32801
GVD1055	-2	BaselineWeek	179	46407
GVD1055	-1	BaselineWeek	187.2	40889
GVD1055	0	BaselineWeek	156.5	23187
GVD1055	1	Week1_Treatment	196.2	41127
GVD1055	2	Week1_Treatment	213.1	36440
GVD1055	3	Week1_Treatment	232.7	41760
GVD1055	4	Week1_Treatment	199.2	46521
GVD1055	5	Week1_Treatment	232	72439
GVD1055	6	Week1_Treatment	226.6	66424
GVD1055	7	Week1_Treatment	201.4	63730
GVD1055	22	Week4_Treatment	194.6	41327
GVD1055	23	Week4_Treatment	228.5	37199
GVD1055	24	Week4_Treatment	207.7	38663
GVD1055	25	Week4_Treatment	216.4	64684
GVD1055	26	Week4_Treatment	220.9	47316
GVD1055	27	Week4_Treatment	180.3	46162
GVD1055	28	Week4_Treatment	231.8	36733
GVD1056	-6	BaselineWeek	167.7	38187
GVD1056	-5	BaselineWeek	180.1	34396
GVD1056	-4	BaselineWeek	158	31874
GVD1056	-3	BaselineWeek	183.9	48139
GVD1056	-2	BaselineWeek	168.2	43876
GVD1056	-1	BaselineWeek	140.1	35252
GVD1056	0	BaselineWeek	155.1	45077
GVD1056	1	Week1_Treatment	153.7	30108
GVD1056	2	Week1_Treatment	176.5	45240
GVD1056	3	Week1_Treatment	162.4	39752
GVD1056	4	Week1_Treatment	175.5	43133
GVD1056	5	Week1_Treatment	162.9	40768
GVD1056	6	Week1_Treatment	188.3	34076
GVD1056	7	Week1_Treatment	156.8	36243
GVD1056	22	Week4_Treatment	165.7	25494
GVD1056	23	Week4_Treatment	195.8	26375
GVD1056	24	Week4_Treatment	174.9	47065
GVD1056	25	Week4_Treatment	184.2	40084
GVD1056	26	Week4_Treatment	165.1	41362
GVD1056	27	Week4_Treatment	166.7	41160
GVD1056	28	Week4_Treatment	182.5	44121
GVD1057	-6	BaselineWeek	55.8	16823
GVD1057	-5	BaselineWeek	67.8	14159
GVD1057	-4	BaselineWeek	66.7	12602
GVD1057	-3	BaselineWeek	58.9	18582
GVD1057	-2	BaselineWeek	54.3	11775
GVD1057	-1	BaselineWeek	58	10352
GVD1057	0	BaselineWeek	68.6	15181
GVD1057	1	Week1_Treatment	110.3	28933
GVD1057	2	Week1_Treatment	110.1	21281
GVD1057	3	Week1_Treatment	106.5	27322
GVD1057	4	Week1_Treatment	83.2	18076
GVD1057	5	Week1_Treatment	77.1	19801
GVD1057	6	Week1_Treatment	106.8	30677
GVD1057	7	Week1_Treatment	94.3	23391
GVD1057	22	Week4_Treatment	121.3	24396
GVD1057	23	Week4_Treatment	94.8	19197
GVD1057	24	Week4_Treatment	102.6	20093
GVD1057	25	Week4_Treatment	98	26910
GVD1057	26	Week4_Treatment	106.2	26410
GVD1057	27	Week4_Treatment	99.8	20682
GVD1057	28	Week4_Treatment	111.5	26834
GVD1058	-6	BaselineWeek	179.5	48845
GVD1058	-5	BaselineWeek	161.9	41195
GVD1058	-4	BaselineWeek	157.2	47636
GVD1058	-3	BaselineWeek	160.8	39809
GVD1058	-2	BaselineWeek	157.2	33617
GVD1058	-1	BaselineWeek	188.7	35351
GVD1058	0	BaselineWeek	196.7	43221
GVD1058	1	Week1_Treatment	209.4	51527
GVD1058	2	Week1_Treatment	202.1	34954
GVD1058	3	Week1_Treatment	189.1	52533
GVD1058	4	Week1_Treatment	190.9	44962
GVD1058	5	Week1_Treatment	174	36285
GVD1058	6	Week1_Treatment	211.4	37780
GVD1058	7	Week1_Treatment	205.7	48783
GVD1058	22	Week4_Treatment	207.7	46192
GVD1058	23	Week4_Treatment	204.1	44277
GVD1058	24	Week4_Treatment	224	48288
GVD1058	25	Week4_Treatment	236.3	58717
GVD1058	26	Week4_Treatment	202.9	56577
GVD1058	27	Week4_Treatment	219.7	35281
GVD1058	28	Week4_Treatment	196.5	45160
GVD1059	-6	BaselineWeek	144	43720
GVD1059	-5	BaselineWeek	172.9	37938
GVD1059	-4	BaselineWeek	158.9	31144
GVD1059	-3	BaselineWeek	139.4	21010
GVD1059	-2	BaselineWeek	185.8	52574
GVD1059	-1	BaselineWeek	156.1	40009
GVD1059	0	BaselineWeek	169.1	41419
GVD1059	1	Week1_Treatment	143.3	22602
GVD1059	2	Week1_Treatment	179.9	27127
GVD1059	3	Week1_Treatment	161.2	34710
GVD1059	4	Week1_Treatment	156.9	38050
GVD1059	5	Week1_Treatment	153.8	37811
GVD1059	6	Week1_Treatment	165.3	51888
GVD1059	7	Week1_Treatment	143.9	33266
GVD1059	22	Week4_Treatment	173.9	38868
GVD1059	23	Week4_Treatment	149.2	43496
GVD1059	24	Week4_Treatment	172.6	30724
GVD1059	25	Week4_Treatment	174	54226
GVD1059	26	Week4_Treatment	167.4	39320
GVD1059	27	Week4_Treatment	189.9	36324
GVD1059	28	Week4_Treatment	192.1	53549

## Sheet: aes
ae_id	subject_id	treatment	soc	preferred_term	grade_vcog	relatedness	serious	onset_day	end_day	outcome
AE0001	GVD1011	Placebo	General disorders and administration site conditions	Mild lethargy ≤24h	1	Possible	0	11	13	Recovered/Resolved
AE0002	GVD1017	EF-M2	General disorders and administration site conditions	Injection site erythema	1	Unrelated	0	3	5	Recovered/Resolved
AE0003	GVD1018	Placebo	General disorders and administration site conditions	Mild lethargy ≤24h	1	Unrelated	0	2	3	Recovered/Resolved
AE0004	GVD1027	Placebo	General disorders and administration site conditions	Injection site erythema	1	Probable	0	14	16	Recovered/Resolved
AE0005	GVD1031	EF-M2	General disorders and administration site conditions	Transient low-grade fever	1	Probable	0	2	3	Recovered/Resolved
AE0006	GVD1034	Placebo	General disorders and administration site conditions	Injection site erythema	1	Probable	0	12	13	Recovered/Resolved
AE0007	GVD1035	EF-M2	General disorders and administration site conditions	Mild lethargy ≤24h	1	Unrelated	0	5	6	Recovered/Resolved
AE0008	GVD1045	Placebo	General disorders and administration site conditions	Injection site erythema	1	Probable	0	2	4	Recovered/Resolved
AE0009	GVD1058	EF-M2	General disorders and administration site conditions	Mild lethargy ≤24h	1	Unrelated	0	21	23	Recovered/Resolved
AE0010	GVD1003	EF-M2	Hepatobiliary disorders	ALT/AST increased	2	Possible	0	16	30	Recovered/Resolved
AE0011	GVD1032	Placebo	Hepatobiliary disorders	ALT/AST increased	2	Possible	0	17	28	Recovered/Resolved

## Sheet: baer_raw
subject_id	day	threshold_db_left	threshold_db_right	click_stimulus_db
GVD1000	0	33	29	70
GVD1000	28	37	38	70
GVD1001	0	32	26	70
GVD1001	28	27	20	70
GVD1002	0	38	35	70
GVD1002	28	36	42	70
GVD1003	0	47	28	70
GVD1003	28	38	37	70
GVD1004	0	44	30	70
GVD1004	28	27	25	70
GVD1005	0	29	24	70
GVD1005	28	39	21	70
GVD1006	0	37	42	70
GVD1006	28	40	32	70
GVD1007	0	33	37	70
GVD1007	28	27	40	70
GVD1008	0	25	42	70
GVD1008	28	39	35	70
GVD1009	0	34	40	70
GVD1009	28	28	28	70
GVD1010	0	33	34	70
GVD1010	28	33	20	70
GVD1011	0	36	30	70
GVD1011	28	28	26	70
GVD1012	0	29	37	70
GVD1012	28	44	32	70
GVD1013	0	25	51	70
GVD1013	28	38	43	70
GVD1014	0	30	35	70
GVD1014	28	40	41	70
GVD1015	0	42	42	70
GVD1015	28	33	32	70
GVD1016	0	44	28	70
GVD1016	28	25	19	70
GVD1017	0	28	36	70
GVD1017	28	35	36	70
GVD1018	0	41	34	70
GVD1018	28	43	37	70
GVD1019	0	41	32	70
GVD1019	28	30	21	70
GVD1020	0	42	39	70
GVD1020	28	30	25	70
GVD1021	0	42	25	70
GVD1021	28	22	36	70
GVD1022	0	30	44	70
GVD1022	28	34	29	70
GVD1023	0	41	30	70
GVD1023	28	31	35	70
GVD1024	0	45	38	70
GVD1024	28	34	40	70
GVD1025	0	40	20	70
GVD1025	28	34	30	70
GVD1026	0	38	36	70
GVD1026	28	36	36	70
GVD1027	0	36	43	70
GVD1027	28	34	42	70
GVD1028	0	30	35	70
GVD1028	28	32	36	70
GVD1029	0	39	33	70
GVD1029	28	33	32	70
GVD1030	0	35	31	70
GVD1030	28	26	32	70
GVD1031	0	42	30	70
GVD1031	28	24	24	70
GVD1032	0	49	26	70
GVD1032	28	41	36	70
GVD1033	0	38	30	70
GVD1033	28	36	35	70
GVD1034	0	39	38	70
GVD1034	28	42	41	70
GVD1035	0	41	35	70
GVD1035	28	29	32	70
GVD1036	0	33	46	70
GVD1036	28	46	30	70
GVD1037	0	42	47	70
GVD1037	28	34	34	70
GVD1038	0	41	31	70
GVD1038	28	24	40	70
GVD1039	0	38	24	70
GVD1039	28	32	33	70
GVD1040	0	39	46	70
GVD1040	28	34	36	70
GVD1041	0	34	30	70
GVD1041	28	29	20	70
GVD1042	0	45	34	70
GVD1042	28	26	30	70
GVD1043	0	40	26	70
GVD1043	28	25	29	70
GVD1044	0	29	34	70
GVD1044	28	36	27	70
GVD1045	0	44	33	70
GVD1045	28	27	31	70
GVD1046	0	33	36	70
GVD1046	28	24	30	70
GVD1047	0	27	36	70
GVD1047	28	36	32	70
GVD1048	0	36	29	70
GVD1048	28	36	45	70
GVD1049	0	37	31	70
GVD1049	28	33	32	70
GVD1050	0	37	28	70
GVD1050	28	23	25	70
GVD1051	0	40	35	70
GVD1051	28	38	34	70
GVD1052	0	42	27	70
GVD1052	28	27	33	70
GVD1053	0	44	32	70
GVD1053	28	19	35	70
GVD1054	0	44	30	70
GVD1054	28	31	27	70
GVD1055	0	27	37	70
GVD1055	28	36	31	70
GVD1056	0	35	26	70
GVD1056	28	39	35	70
GVD1057	0	29	31	70
GVD1057	28	30	30	70
GVD1058	0	39	36	70
GVD1058	28	31	40	70
GVD1059	0	36	36	70
GVD1059	28	42	35	70

## Sheet: bodycomposition
subject_id	day	weight_kg	bcs_9pt	mcs_4pt	bia_phase_angle
GVD1000	0	28.8	4	2	5.94
GVD1000	28	29.03	5	3	4.5
GVD1000	56	29.62	4	2	3.77
GVD1001	0	2.65	4	2	4.56
GVD1001	28	2.84	4	3	4.65
GVD1001	56	2.58	5	2	3.92
GVD1002	0	7.73	4	3	4.81
GVD1002	28	7.42	5	4	4.75
GVD1002	56	7.62	4	3	5.09
GVD1003	0	4.78	6	3	3.8
GVD1003	28	4.98	5	2	3.94
GVD1003	56	5.01	4	2	4.33
GVD1004	0	10.48	5	2	4.04
GVD1004	28	10.47	4	3	5.13
GVD1004	56	10.54	4	3	5.73
GVD1005	0	11.65	3	2	4.77
GVD1005	28	12.18	5	3	3.43
GVD1005	56	11.83	5	3	3.46
GVD1006	0	21.78	5	2	3.92
GVD1006	28	21.82	5	3	3.86
GVD1006	56	21.82	5	3	4.34
GVD1007	0	7.05	5	3	4.04
GVD1007	28	7.25	5	3	4.12
GVD1007	56	7.25	5	2	3.8
GVD1008	0	18.27	5	2	4.15
GVD1008	28	18.52	5	3	3.93
GVD1008	56	18.58	6	3	4.26
GVD1009	0	35.64	4	3	4.26
GVD1009	28	35.87	5	3	4.24
GVD1009	56	35.78	4	4	5.49
GVD1010	0	9.84	4	2	4.52
GVD1010	28	10.34	5	3	3.07
GVD1010	56	9.95	3	2	4.63
GVD1011	0	5.94	4	2	4.17
GVD1011	28	5.95	5	2	5.07
GVD1011	56	5.59	5	3	4.22
GVD1012	0	22.56	4	2	4.42
GVD1012	28	22.78	4	3	4.23
GVD1012	56	22.71	5	4	3.63
GVD1013	0	22.68	4	2	4.81
GVD1013	28	22.63	5	3	5
GVD1013	56	22.63	4	3	4.73
GVD1014	0	18.64	4	2	4.2
GVD1014	28	18.51	4	3	4.18
GVD1014	56	18.93	5	3	3.87
GVD1015	0	20.26	4	3	4.83
GVD1015	28	20.39	4	2	3.37
GVD1015	56	20.52	6	3	4.66
GVD1016	0	36.18	3	3	4.57
GVD1016	28	36.44	4	3	4.1
GVD1016	56	36.55	3	4	4.19
GVD1017	0	6.43	4	2	4.83
GVD1017	28	6.72	5	3	4.2
GVD1017	56	6.28	5	3	4.77
GVD1018	0	7.43	5	2	4.75
GVD1018	28	7.08	3	3	3.98
GVD1018	56	7.14	4	2	4.96
GVD1019	0	7.87	4	2	4.48
GVD1019	28	7.51	4	3	4.64
GVD1019	56	8.24	3	4	5.26
GVD1020	0	16.9	4	2	4.26
GVD1020	28	17.24	3	3	5.04
GVD1020	56	17.19	5	2	5.28
GVD1021	0	36.61	4	2	3.12
GVD1021	28	36.92	4	2	4.43
GVD1021	56	36.66	4	2	3.6
GVD1022	0	3.55	4	3	3.92
GVD1022	28	3.49	4	2	4.35
GVD1022	56	3.52	5	4	3.8
GVD1023	0	19.28	5	3	4.42
GVD1023	28	19.25	3	3	3.95
GVD1023	56	19.64	5	3	3.81
GVD1024	0	15.54	6	2	3.85
GVD1024	28	15.38	5	2	4.84
GVD1024	56	15.78	5	2	4.56
GVD1025	0	32.24	5	3	4.72
GVD1025	28	32.02	5	2	4.2
GVD1025	56	32.43	5	3	5.62
GVD1026	0	7.34	4	3	2.62
GVD1026	28	7.77	4	2	4.44
GVD1026	56	7.43	4	2	4.67
GVD1027	0	36.32	4	3	4.12
GVD1027	28	36.3	4	1	4.21
GVD1027	56	36.24	6	3	4.05
GVD1028	0	6.73	5	3	5.3
GVD1028	28	6.74	5	2	4.72
GVD1028	56	6.79	4	3	4.96
GVD1029	0	21.01	3	2	5.18
GVD1029	28	20.98	6	2	3.36
GVD1029	56	20.91	4	2	3.59
GVD1030	0	16	4	3	3.57
GVD1030	28	16.25	5	3	4.38
GVD1030	56	16.24	5	2	4.4
GVD1031	0	8.29	5	3	4.56
GVD1031	28	8.89	4	3	5.38
GVD1031	56	8.14	4	2	5.91
GVD1032	0	20.2	5	2	4
GVD1032	28	20	6	3	3.31
GVD1032	56	20.19	3	2	4.57
GVD1033	0	6.55	5	3	4.52
GVD1033	28	6.63	3	3	3.61
GVD1033	56	7	5	4	4.83
GVD1034	0	5.48	4	2	3.67
GVD1034	28	5.01	5	2	3.65
GVD1034	56	5.12	5	2	4.51
GVD1035	0	27.99	5	2	3.61
GVD1035	28	27.93	4	3	5.44
GVD1035	56	28.46	3	3	4.74
GVD1036	0	28.52	5	3	5.48
GVD1036	28	28.32	4	2	4.13
GVD1036	56	28.92	4	2	4.55
GVD1037	0	28.47	3	3	3.91
GVD1037	28	28.28	5	2	3.38
GVD1037	56	28.01	4	2	4.34
GVD1038	0	32.32	5	3	3.24
GVD1038	28	32.56	6	3	4.44
GVD1038	56	32.24	4	3	4.98
GVD1039	0	8.89	6	3	3.63
GVD1039	28	8.58	5	3	3.31
GVD1039	56	8.76	4	2	3.45
GVD1040	0	29.65	4	2	4.8
GVD1040	28	30.06	4	2	4.42
GVD1040	56	30.1	4	2	4.53
GVD1041	0	5.17	3	3	3.55
GVD1041	28	5.02	5	3	4.96
GVD1041	56	5.41	3	3	5.1
GVD1042	0	6.52	4	2	4.77
GVD1042	28	6.09	5	2	5.13
GVD1042	56	6.68	5	2	3.5
GVD1043	0	29.65	5	3	4.72
GVD1043	28	30.26	5	3	4.82
GVD1043	56	30.03	4	4	4.62
GVD1044	0	20.61	4	2	4.4
GVD1044	28	21.02	4	2	4.72
GVD1044	56	21.07	5	4	3.91
GVD1045	0	38.44	3	2	4.44
GVD1045	28	38.15	3	2	5.22
GVD1045	56	38.27	5	3	5.78
GVD1046	0	26.59	4	2	4.67
GVD1046	28	26.54	5	3	4.28
GVD1046	56	27.09	5	3	4.61
GVD1047	0	7.87	5	3	4.53
GVD1047	28	7.93	5	3	3.95
GVD1047	56	8.13	6	2	4.17
GVD1048	0	15.91	5	2	4
GVD1048	28	15.95	4	2	4.01
GVD1048	56	16.16	5	3	4.77
GVD1049	0	27.58	4	2	4.45
GVD1049	28	28.02	5	3	4.31
GVD1049	56	27.96	4	2	4.69
GVD1050	0	32.88	5	1	4.24
GVD1050	28	33.02	3	3	5.31
GVD1050	56	33.42	5	3	5.36
GVD1051	0	5.88	4	2	4.2
GVD1051	28	5.49	4	3	4.92
GVD1051	56	5.62	5	3	4.72
GVD1052	0	5.22	6	3	4.1
GVD1052	28	5.5	4	2	5.19
GVD1052	56	5.42	5	2	5
GVD1053	0	20.36	4	2	3.43
GVD1053	28	20.74	5	2	4.08
GVD1053	56	20.37	4	2	3.91
GVD1054	0	37.88	6	3	4.12
GVD1054	28	37.92	4	2	5.28
GVD1054	56	37.59	4	3	4.67
GVD1055	0	28.95	5	2	3.91
GVD1055	28	29.26	5	4	4.43
GVD1055	56	28.87	5	3	4.98
GVD1056	0	7.77	5	3	5.02
GVD1056	28	7.85	3	3	3.75
GVD1056	56	7.81	3	3	3.78
GVD1057	0	14.28	5	2	5.37
GVD1057	28	14.97	4	3	4.27
GVD1057	56	14.59	5	3	4.34
GVD1058	0	6.63	5	2	5.24
GVD1058	28	6.72	4	4	4.73
GVD1058	56	7.29	4	4	4.97
GVD1059	0	21.25	4	2	3.49
GVD1059	28	21.27	4	1	4.8
GVD1059	56	21.56	5	2	5.29

## Sheet: clinical_scales
subject_id	visit	cbpi_pss	cbpi_pis	hrql_vitality	appetite_vas	pvas	otis3	baer_db	tewl
GVD1000	D0	5.73	5.75	5.62	6.79				22.6
GVD1000	D7	5.7	5.96
GVD1000	D14	5.71
GVD1000	D28	5.37	5.71	6.39	7.33				22.8
GVD1000	D56	5.11	5.79	6.62	8.19				24.5
GVD1001	D0	3.17	2.45	1.3	5.03	6.77			15.8
GVD1001	D7	1.61	2.59
GVD1001	D14	2.08
GVD1001	D28	1.46	1.63	2.58	6.9	3.86			11
GVD1001	D56	0.56	1.71	2.4	7.17	4.19			14
GVD1002	D0	6.11	5.34	3.55	7.11			40
GVD1002	D7	6.6	4.5
GVD1002	D14	6.45
GVD1002	D28	5.48	4.99	4.02	8.67			37
GVD1002	D56	5.74	5.71	3.6	8.54			39
GVD1003	D0	4.87	5.31	3.52	3.95			56
GVD1003	D7	2.48	3.66
GVD1003	D14	3.2
GVD1003	D28	1.58	3.47	5.71	4.93			47
GVD1003	D56	1.45	3.25	5.2	4.36			49
GVD1004	D0	6.19	5.33	2.17	8.04	6.37		63	19.3
GVD1004	D7	4.18	4.75
GVD1004	D14	4.78
GVD1004	D28	4.04	4.5	5	9.26	2.52		62	14.1
GVD1004	D56	3.41	3.98	5.73	8.7	2.86		58	14.8
GVD1005	D0	2.29	4	2.99	7.21	6.49	5
GVD1005	D7	1.34	3.16
GVD1005	D14	1.62
GVD1005	D28	0	1.8	6.17	10	4.44	1
GVD1005	D56	0	1.27	6.64	10	4.56	3
GVD1006	D0	2.87	1.87	2.56	6.88	4.05
GVD1006	D7	2.68	1.51
GVD1006	D14	2.73
GVD1006	D28	1.96	2.04	3.32	6.2	1.78
GVD1006	D56	2.82	2.44	3.36	6.1	2.43
GVD1007	D0	7.4	5.35	6.28	7.97	7.9		42	25.1
GVD1007	D7	6.3	4.79
GVD1007	D14	6.63
GVD1007	D28	5.4	4.17	7.11	7.73	8.8		47	23.1
GVD1007	D56	5.35	4.16	7.14	7.29	8.74		47	25.9
GVD1008	D0	0	1.19	5.22	9
GVD1008	D7	0	1.2
GVD1008	D14	0
GVD1008	D28	0	2.18	5.31	9.04
GVD1008	D56	0	2.58	5.51	9.23
GVD1009	D0	3.5	5.44	5.65	8.02			41
GVD1009	D7	3.14	3.94
GVD1009	D14	3.25
GVD1009	D28	1.8	2.42	6.41	9.44			34
GVD1009	D56	1.58	1.84	6.49	9.33			37
GVD1010	D0	5.63	8.68	4.94	3.74	5.93	15	56
GVD1010	D7	5.01	8.37
GVD1010	D14	5.2
GVD1010	D28	3.89	8.43	5.93	4.78	4.02	9	48
GVD1010	D56	3.71	8.83	6.26	4.53	4.51	10	46
GVD1011	D0	2.33	1.98	2.53	4.58
GVD1011	D7	1.97	2.46
GVD1011	D14	2.08
GVD1011	D28	1.76	1.68	2.67	5.34
GVD1011	D56	2.07	2.43	2.48	4.41
GVD1012	D0	6.84	3	3.32	5.56	6.05		57
GVD1012	D7	6.58	2.57
GVD1012	D14	6.66
GVD1012	D28	6.06	2.34	4.17	5.77	5.71		57
GVD1012	D56	5.89	1.73	4.62	5.95	5.56		53
GVD1013	D0	2.24	2.97	4.64	6.54	6.05		40
GVD1013	D7	2.26	2.84
GVD1013	D14	2.25
GVD1013	D28	3.18	2.61	5.47	7.77	4.86		37
GVD1013	D56	2.95	2.45	5.32	7.61	6		35
GVD1014	D0	0.52	3.34	2.41	7.28	7.69
GVD1014	D7	0	3.34
GVD1014	D14	0
GVD1014	D28	0	3.14	1.55	7.32	7.72
GVD1014	D56	0	2.78	1.34	6.76	7.72
GVD1015	D0	6.11	5.34	4.93	5.41			41
GVD1015	D7	5.65	5.27
GVD1015	D14	5.78
GVD1015	D28	5.49	4.86	4.7	5.26			38
GVD1015	D56	5.41	5.36	4.21	4.87			40
GVD1016	D0	6.55	9.5	3.69	6.78				8
GVD1016	D7	5.76	9.28
GVD1016	D14	6
GVD1016	D28	5.72	8.85	3.66	6.38				5
GVD1016	D56	5.59	9.12	3.63	6.25				5
GVD1017	D0	5.87	6.4	3.51	5.37			42
GVD1017	D7	4.2	4.79
GVD1017	D14	4.7
GVD1017	D28	2.57	5.48	3.48	6.58			39
GVD1017	D56	3.16	6.47	3.28	5.86			39
GVD1018	D0	4.91	4.64	4.92	5.58				13.8
GVD1018	D7	4.97	4.13
GVD1018	D14	4.95
GVD1018	D28	4.68	4.46	5.2	6.23				8.7
GVD1018	D56	5.18	4.31	4.94	6.2				11.6
GVD1019	D0	6.85	4.63	4.58	4.39			34
GVD1019	D7	5.7	2.9
GVD1019	D14	6.04
GVD1019	D28	3.61	3.75	6.64	5.9			21
GVD1019	D56	4.02	4.18	6.23	5.9			19
GVD1020	D0	2.07	1.72	3.53	5.12
GVD1020	D7	1.63	1.39
GVD1020	D14	1.76
GVD1020	D28	0.49	1.16	3.93	8.05
GVD1020	D56	0.93	1.72	4.01	7.67
GVD1021	D0	6.32	6.53	5.51	4.47				12.6
GVD1021	D7	5.35	4.77
GVD1021	D14	5.64
GVD1021	D28	3.56	3.33	7.23	5.6				9.8
GVD1021	D56	3.58	4.15	6.85	5.92				11
GVD1022	D0	3.04	1.69	2.59	5.04			37
GVD1022	D7	2.93	1.49
GVD1022	D14	2.96
GVD1022	D28	2.73	0.24	2.1	5.99			40
GVD1022	D56	2.7	0	2.01	5.84			45
GVD1023	D0	5.2	4.43	4.8	8.08				28
GVD1023	D7	4.33	4.24
GVD1023	D14	4.59
GVD1023	D28	5.13	3.91	6.1	10				25.8
GVD1023	D56	4.89	4.93	6.09	9.99				25.1
GVD1024	D0	1.56	2.58	4.77	5.08
GVD1024	D7	2.15	2.52
GVD1024	D14	1.98
GVD1024	D28	1.07	2.03	4.71	5.98
GVD1024	D56	1.3	2.32	4.98	5.29
GVD1025	D0	6.74	4.52	3.6	9.5		9	36	16.4
GVD1025	D7	6.02	3.05
GVD1025	D14	6.23
GVD1025	D28	6.09	1.53	5.19	10		6	31	14.5
GVD1025	D56	6.75	1.77	5.29	9.69		4	31	15.4
GVD1026	D0	6.9	8.17	4.42	7.24	6.17		38
GVD1026	D7	6.87	7.28
GVD1026	D14	6.88
GVD1026	D28	6.54	7.73	5.56	9.21	5.24		31
GVD1026	D56	6.09	8.15	5.86	8.65	4.72		30
GVD1027	D0	6.22	9	2.37	6.78				17.2
GVD1027	D7	6.58	7.81
GVD1027	D14	6.47
GVD1027	D28	6.95	7.82	3.03	7.42				14.5
GVD1027	D56	7.06	7.81	2.8	7.33				12.3
GVD1028	D0	4.44	4.01	5.2	5.21			44
GVD1028	D7	2.4	2.17
GVD1028	D14	3.02
GVD1028	D28	2	1.73	7.8	7.22			38
GVD1028	D56	1.6	0.74	8.07	7.03			41
GVD1029	D0	0.22	3.7	3.76	7.55				13.1
GVD1029	D7	0.3	4.28
GVD1029	D14	0.28
GVD1029	D28	0	2.97	3.71	8.68				7.7
GVD1029	D56	0	3.08	3.62	8.2				5.1
GVD1030	D0	6.58	5.91	3.32	5.64	5.17
GVD1030	D7	6.59	5.2
GVD1030	D14	6.59
GVD1030	D28	6.79	5.09	4.4	6.72	0.26
GVD1030	D56	7.59	5.75	4.01	6.78	0.12
GVD1031	D0	6.02	4.2	5.36	6.68
GVD1031	D7	5.3	3.05
GVD1031	D14	5.51
GVD1031	D28	4.51	1.86	7.71	7.66
GVD1031	D56	4.21	2.69	6.68	7.32
GVD1032	D0	9.27	6.21	3.08	9.5		9	46	17.7
GVD1032	D7	9.29	6.17
GVD1032	D14	9.29
GVD1032	D28	8.28	5.67	3.84	9.05		7	44	17.1
GVD1032	D56	8.41	6.43	4.09	8.01		7	44	17.1
GVD1033	D0	5.76	7.16	2.17	6.36			57
GVD1033	D7	3.02	5.47
GVD1033	D14	3.84
GVD1033	D28	2.49	4.24	3.6	6.35			45
GVD1033	D56	2.84	3.78	3.2	6.39			47
GVD1034	D0	2.48	2.42	1.98	8.22			37
GVD1034	D7	2.82	2.47
GVD1034	D14	2.72
GVD1034	D28	2.61	2.35	2.62	9.56			41
GVD1034	D56	2.77	2.33	2.36	9.73			41
GVD1035	D0	1.21	2.67	4.79	5.45			52	19.4
GVD1035	D7	0.52	2.54
GVD1035	D14	0.73
GVD1035	D28	0.16	2.8	6.91	6.44			47	15.4
GVD1035	D56	0	2.41	5.97	6.97			49	15.7
GVD1036	D0	3.88	3.55	2.34	6.45
GVD1036	D7	4.2	3.36
GVD1036	D14	4.11
GVD1036	D28	3.42	3.04	2.31	6.43
GVD1036	D56	3.34	2.91	2.66	7.18
GVD1037	D0	7.99	5.18	6.28	9.16
GVD1037	D7	8.36	4.76
GVD1037	D14	8.25
GVD1037	D28	8.07	5.4	7.73	9.42
GVD1037	D56	7.93	5.96	7.54	9.11
GVD1038	D0	4.12	5.8	1.29	5.56	5.44	13
GVD1038	D7	4.53	5.07
GVD1038	D14	4.41
GVD1038	D28	4.35	4.33	0.37	6.05	4.83	7
GVD1038	D56	5.05	4.43	0.32	5.97	3.89	8
GVD1039	D0	2.06	3.29	6.21	9.22	5.14			14.3
GVD1039	D7	1.69	3.19
GVD1039	D14	1.8
GVD1039	D28	2.5	3.84	5.78	10	2.64			14.8
GVD1039	D56	2.37	3.37	5.32	9.54	3.56			13.2
GVD1040	D0	3.5	8.45	4.27	7.56		18
GVD1040	D7	1.51	6.71
GVD1040	D14	2.11
GVD1040	D28	1.5	5.13	6.65	8.12		14
GVD1040	D56	1.28	5.32	5.79	7.59		11
GVD1041	D0	1.84	1.77	3.87	5.66		7	43
GVD1041	D7	2.05	1.61
GVD1041	D14	1.99
GVD1041	D28	0.71	2.11	4.59	6.96		4	43
GVD1041	D56	1.18	2.09	4.38	7.22		3	42
GVD1042	D0	0.99	0.55	3.29	7.45	5.66			12.1
GVD1042	D7	0.48	0.49
GVD1042	D14	0.63
GVD1042	D28	0	0	2.66	7.19	5.92			13
GVD1042	D56	0	0	2	6.74	5.85			14.1
GVD1043	D0	2.82	2.27	4.52	7.96				14
GVD1043	D7	2.49	2.14
GVD1043	D14	2.59
GVD1043	D28	1.72	0.95	5.18	10				9.1
GVD1043	D56	1.46	1.18	5.22	9.57				8
GVD1044	D0	3.67	3.93	3.95	7.43
GVD1044	D7	2.71	2.97
GVD1044	D14	3
GVD1044	D28	2.6	2.61	5.48	8.51
GVD1044	D56	2.73	2.63	5.39	9.09
GVD1045	D0	5.1	8.67	5.43	4.14			44
GVD1045	D7	5.63	9.28
GVD1045	D14	5.47
GVD1045	D28	5.08	9.24	6.15	3.68			46
GVD1045	D56	5.21	9.08	5.5	3.05			42
GVD1046	D0	1.74	0.7	4.15	5.41			50
GVD1046	D7	1.4	0
GVD1046	D14	1.5
GVD1046	D28	1.23	0.91	4.41	6.09			40
GVD1046	D56	1.7	0.12	4.45	5.46			38
GVD1047	D0	5.23	5.56	4.2	6.13	5.21
GVD1047	D7	5.33	5.43
GVD1047	D14	5.3
GVD1047	D28	3.85	5.87	5.08	5.53	4.38
GVD1047	D56	3.59	6.55	4.89	5.73	5.49
GVD1048	D0	3.5	5.91	3.53	6.39	8.6
GVD1048	D7	3.81	6.73
GVD1048	D14	3.72
GVD1048	D28	4.05	6.58	4.75	6.44	7.17
GVD1048	D56	4.22	6.2	4.44	5.87	7.02
GVD1049	D0	5.25	7.11	3.93	7.43			36
GVD1049	D7	4.99	7.74
GVD1049	D14	5.07
GVD1049	D28	4.78	6.52	3.47	6.81			36
GVD1049	D56	4.84	6.57	3.48	6.89			36
GVD1050	D0	3.85	3.33	4.4	6.77		12
GVD1050	D7	3.43	2.9
GVD1050	D14	3.56
GVD1050	D28	2.64	2.65	4.81	5.75		12
GVD1050	D56	2.9	2.53	5.27	5.27		14
GVD1051	D0	1.73	1.09	1.78	4.5			48
GVD1051	D7	0.86	1.61
GVD1051	D14	1.12
GVD1051	D28	0.05	1.27	3	4.49			45
GVD1051	D56	0	1.22	2.63	4.43			48
GVD1052	D0	9.46	6.09	2.25	7.07		17	46	11.2
GVD1052	D7	8.06	4.96
GVD1052	D14	8.48
GVD1052	D28	7.06	4.36	2.57	8.11		12	44	6.9
GVD1052	D56	6.66	4.02	1.67	8.57		13	41	6.5
GVD1053	D0	5.62	5.96	4.97	7.42				25.9
GVD1053	D7	5.14	5.1
GVD1053	D14	5.28
GVD1053	D28	3.36	5.02	6.25	8.84				24.1
GVD1053	D56	3.93	5.01	5.88	8.25				22.6
GVD1054	D0	5.9	5.77	4.22	7.34				25.9
GVD1054	D7	4.26	4.45
GVD1054	D14	4.75
GVD1054	D28	3.14	2.85	5.9	7.7				24.2
GVD1054	D56	3.71	3.62	5.21	8.2				23.7
GVD1055	D0	1.43	1.65	3.76	8.12	3.33		48
GVD1055	D7	0.71	1.15
GVD1055	D14	0.93
GVD1055	D28	0	0.17	5.06	9.55	0		34
GVD1055	D56	0.31	0.83	4.79	9.19	0.76		31
GVD1056	D0	5.55	5.13	4.02	7.75
GVD1056	D7	4.88	4.98
GVD1056	D14	5.08
GVD1056	D28	4.31	4.5	5.02	8.32
GVD1056	D56	4.87	4.66	4.53	7.82
GVD1057	D0	4.53	6.17	4.45	7.19		13		13.4
GVD1057	D7	3.09	5.47
GVD1057	D14	3.52
GVD1057	D28	1.52	3.94	6.75	7.02		9		9.6
GVD1057	D56	1.07	3.83	6.42	6.29		9		11
GVD1058	D0	1.75	3.7	3.3	6.39	7.6		47	15.3
GVD1058	D7	1.38	3.19
GVD1058	D14	1.49
GVD1058	D28	1.79	1.21	5.17	8.66	3.82		41	15.6
GVD1058	D56	1.8	1.58	4.57	8.96	4.11		46	20.9
GVD1059	D0	0	3.29	2.99	4.01	6.15	17	64
GVD1059	D7	0.05	4.24
GVD1059	D14	0.04
GVD1059	D28	0	3.67	3.33	3.83	4.78	16	60
GVD1059	D56	0	3.6	3.01	3.93	5.91	15	61

## Sheet: cognition
subject_id	day	ccdr_total	novel_object_time_sec	delayed_reward_success_pct
GVD1000	0	35	9.2	46
GVD1000	28	35	19.7	44
GVD1000	56	35	20.3	46
GVD1000	168	35	14.6	52
GVD1001	0	25	11.2	57
GVD1001	28	25	11.3	64
GVD1001	56	24	11.2	56
GVD1001	168	19	16.1	60
GVD1002	0	29	11.3	73
GVD1002	28	29	11.7	69
GVD1002	56	29	13.1	36
GVD1002	168	29	12.7	54
GVD1003	0	31	12.7	43
GVD1003	28	27	13.2	43
GVD1003	56	29	2	66
GVD1003	168	26	8.6	33
GVD1004	0	32	9.4	42
GVD1004	28	29	11.5	42
GVD1004	56	27	7.3	53
GVD1004	168	26	11.4	58
GVD1005	0	28	10.9	71
GVD1005	28	22	10	43
GVD1005	56	26	10	49
GVD1005	168	24	2	69
GVD1006	0	39	14.7	47
GVD1006	28	39	9	71
GVD1006	56	39	17.7	45
GVD1006	168	39	11.5	72
GVD1007	0	35	6.9	52
GVD1007	28	35	13.1	58
GVD1007	56	35	14	47
GVD1007	168	35	14.7	48
GVD1008	0	52	14.5	54
GVD1008	28	52	21.4	34
GVD1008	56	52	13.6	40
GVD1008	168	52	16.5	47
GVD1009	0	36	17.1	62
GVD1009	28	31	5.4	80
GVD1009	56	33	7.2	76
GVD1009	168	27	11.8	71
GVD1010	0	30	17.4	53
GVD1010	28	24	6.1	59
GVD1010	56	22	9.5	58
GVD1010	168	25	11.3	100
GVD1011	0	20	15.3	48
GVD1011	28	20	10.2	54
GVD1011	56	20	13.6	71
GVD1011	168	20	14.4	44
GVD1012	0	34	13.1	38
GVD1012	28	34	13	58
GVD1012	56	34	14.3	59
GVD1012	168	34	11.9	59
GVD1013	0	33	14.5	55
GVD1013	28	33	22.7	71
GVD1013	56	33	15.2	42
GVD1013	168	33	12.8	79
GVD1014	0	29	13.3	51
GVD1014	28	29	15.5	48
GVD1014	56	29	14.7	48
GVD1014	168	29	19.3	44
GVD1015	0	38	11.7	42
GVD1015	28	38	11.2	29
GVD1015	56	38	15.8	37
GVD1015	168	38	12.6	66
GVD1016	0	34	15.2	72
GVD1016	28	31	13.1	47
GVD1016	56	32	11.5	74
GVD1016	168	32	5.6	67
GVD1017	0	36	17.9	79
GVD1017	28	34	8.3	72
GVD1017	56	34	16.5	80
GVD1017	168	32	8	76
GVD1018	0	36	22.9	41
GVD1018	28	36	19.8	41
GVD1018	56	36	16	68
GVD1018	168	36	5	68
GVD1019	0	42	22.2	69
GVD1019	28	35	16	56
GVD1019	56	35	14.3	71
GVD1019	168	37	21	47
GVD1020	0	31	12.1	53
GVD1020	28	28	13.6	68
GVD1020	56	25	10.1	86
GVD1020	168	27	15.1	47
GVD1021	0	31	10.2	56
GVD1021	28	26	15.3	57
GVD1021	56	28	7.2	52
GVD1021	168	24	11.2	28
GVD1022	0	35	20.8	64
GVD1022	28	35	13.2	38
GVD1022	56	35	6.7	30
GVD1022	168	35	13.5	86
GVD1023	0	17	11.3	49
GVD1023	28	10	5.5	66
GVD1023	56	11	13.7	39
GVD1023	168	11	14.6	71
GVD1024	0	29	15.2	52
GVD1024	28	29	17.9	49
GVD1024	56	29	14.4	28
GVD1024	168	29	15.2	43
GVD1025	0	37	11.6	55
GVD1025	28	31	12.5	76
GVD1025	56	31	9.5	88
GVD1025	168	31	16.6	70
GVD1026	0	34	12.2	69
GVD1026	28	31	10.5	49
GVD1026	56	33	11.5	46
GVD1026	168	29	10.2	61
GVD1027	0	35	13.2	50
GVD1027	28	35	19.4	28
GVD1027	56	35	13.8	68
GVD1027	168	35	16.5	70
GVD1028	0	48	9.4	30
GVD1028	28	41	5.6	36
GVD1028	56	40	13.3	90
GVD1028	168	40	18.7	70
GVD1029	0	25	17.3	75
GVD1029	28	25	15.6	76
GVD1029	56	25	13.5	63
GVD1029	168	25	13.3	90
GVD1030	0	35	21.4	44
GVD1030	28	33	12.9	73
GVD1030	56	33	6.5	72
GVD1030	168	33	15.3	45
GVD1031	0	26	15.4	31
GVD1031	28	22	8.3	38
GVD1031	56	23	2.6	72
GVD1031	168	21	8.5	58
GVD1032	0	32	16.4	74
GVD1032	28	32	18.1	88
GVD1032	56	32	16.7	57
GVD1032	168	32	12.2	48
GVD1033	0	33	14.9	54
GVD1033	28	30	6.8	100
GVD1033	56	27	10.7	83
GVD1033	168	30	9.1	47
GVD1034	0	33	5	57
GVD1034	28	33	14.1	71
GVD1034	56	33	9.4	50
GVD1034	168	33	15.7	58
GVD1035	0	23	19.6	58
GVD1035	28	17	14.5	41
GVD1035	56	18	13.3	83
GVD1035	168	13	13.8	77
GVD1036	0	29	14.4	9
GVD1036	28	29	5	71
GVD1036	56	29	11.8	49
GVD1036	168	29	14.9	49
GVD1037	0	29	15.6	32
GVD1037	28	29	18.6	51
GVD1037	56	29	10	37
GVD1037	168	29	14.2	50
GVD1038	0	23	11.6	42
GVD1038	28	23	19	56
GVD1038	56	23	20.3	44
GVD1038	168	23	12.8	60
GVD1039	0	36	16.9	41
GVD1039	28	36	10.6	49
GVD1039	56	36	19.9	39
GVD1039	168	36	11.9	65
GVD1040	0	37	14.3	39
GVD1040	28	31	15.5	76
GVD1040	56	28	14.5	84
GVD1040	168	30	12.7	80
GVD1041	0	28	23.3	73
GVD1041	28	28	16.1	54
GVD1041	56	28	16	31
GVD1041	168	28	22.3	71
GVD1042	0	41	14.1	49
GVD1042	28	41	11.3	67
GVD1042	56	41	11.9	52
GVD1042	168	41	16.2	45
GVD1043	0	38	8	44
GVD1043	28	37	7.3	78
GVD1043	56	34	10.3	100
GVD1043	168	30	8	64
GVD1044	0	46	15.1	49
GVD1044	28	43	9.9	75
GVD1044	56	43	10.1	48
GVD1044	168	41	16.6	52
GVD1045	0	34	9.2	39
GVD1045	28	34	19.2	65
GVD1045	56	34	15.4	20
GVD1045	168	34	11.8	64
GVD1046	0	23	17.1	32
GVD1046	28	16	5	70
GVD1046	56	17	14.5	66
GVD1046	168	21	6.1	69
GVD1047	0	27	16.4	56
GVD1047	28	27	10	52
GVD1047	56	27	14.3	46
GVD1047	168	27	16.9	39
GVD1048	0	45	17.8	60
GVD1048	28	45	25.4	50
GVD1048	56	45	16.4	58
GVD1048	168	45	17.2	77
GVD1049	0	35	18.2	46
GVD1049	28	35	13.2	79
GVD1049	56	35	16.4	58
GVD1049	168	35	11	69
GVD1050	0	25	14.5	18
GVD1050	28	25	12.5	59
GVD1050	56	22	10.5	53
GVD1050	168	22	10	66
GVD1051	0	31	12.6	59
GVD1051	28	31	17.1	47
GVD1051	56	31	15.6	62
GVD1051	168	31	8.9	69
GVD1052	0	44	13.3	51
GVD1052	28	42	13	41
GVD1052	56	38	13	62
GVD1052	168	36	17	53
GVD1053	0	32	9.7	57
GVD1053	28	29	9.1	59
GVD1053	56	28	3.1	52
GVD1053	168	27	8.9	56
GVD1054	0	36	21.9	28
GVD1054	28	29	14.5	50
GVD1054	56	30	14.9	57
GVD1054	168	33	8.6	70
GVD1055	0	27	20.9	71
GVD1055	28	23	10.3	87
GVD1055	56	22	7.3	72
GVD1055	168	27	11.2	80
GVD1056	0	26	15.4	49
GVD1056	28	26	21.5	78
GVD1056	56	26	23.1	44
GVD1056	168	26	14.1	60
GVD1057	0	28	17.6	46
GVD1057	28	23	7.9	44
GVD1057	56	25	8.2	52
GVD1057	168	23	11	57
GVD1058	0	36	5.3	74
GVD1058	28	31	8.1	54
GVD1058	56	32	9.9	79
GVD1058	168	34	8.3	50
GVD1059	0	29	15.8	53
GVD1059	28	29	12	35
GVD1059	56	29	5.2	39
GVD1059	168	29	19.1	61

## Sheet: conmeds
subject_id	treatment	drug_class	drug_name	start_day	end_day	dose	dose_unit	frequency
GVD1001	EF-M2	Endocrine	levothyroxine	-30	56	1.11	mg	q8h
GVD1001	EF-M2	Supplements	glucosamine/chondroitin	7	168	1.4	mg	BID
GVD1003	EF-M2	NSAID	meloxicam	-14	999	0.31	mg/kg	q8h
GVD1003	EF-M2	Cardiac	furosemide	-14	84	0.78	mg	q8h
GVD1004	EF-M2	NSAID	firocoxib	-30	84	0.79	mg	SID
GVD1004	EF-M2	GI	metoclopramide	-14	56	1.77	mg/kg	BID
GVD1006	Placebo	GI	omeprazole	7	999	0.85	mg/kg	BID
GVD1007	Placebo	Cardiac	enalapril	-14	56	1.15	mg	BID
GVD1009	EF-M2	GI	metoclopramide	-14	168	1.3	mg	BID
GVD1015	Placebo	Cardiac	pimobendan	7	168	1.07	mg	SID
GVD1017	EF-M2	NSAID	carprofen	0	28	0.73	mg	q8h
GVD1018	Placebo	NSAID	firocoxib	0	28	1.24	mg/kg	SID
GVD1019	EF-M2	Cardiac	pimobendan	7	28	0.4	mg	q8h
GVD1019	EF-M2	Supplements	omega-3	7	84	1.44	mg/kg	SID
GVD1021	EF-M2	Endocrine	levothyroxine	-30	56	0.69	mg/kg	SID
GVD1021	EF-M2	Cardiac	enalapril	7	999	0.66	mg/kg	q8h
GVD1022	Placebo	NSAID	carprofen	7	168	0.91	mg/kg	q8h
GVD1022	Placebo	Endocrine	levothyroxine	7	999	1.14	mg	q8h
GVD1025	EF-M2	Supplements	glucosamine/chondroitin	-30	999	1.1	mg	BID
GVD1025	EF-M2	Endocrine	insulin glargine	0	168	1.13	mg/kg	q8h
GVD1026	EF-M2	NSAID	carprofen	0	28	1.12	mg/kg	BID
GVD1026	EF-M2	Endocrine	levothyroxine	-14	999	1.1	mg/kg	q8h
GVD1031	EF-M2	GI	omeprazole	-14	28	0.66	mg/kg	BID
GVD1032	Placebo	Supplements	omega-3	7	28	0.67	mg/kg	SID
GVD1033	EF-M2	GI	metoclopramide	0	999	1.49	mg	BID
GVD1033	EF-M2	Supplements	glucosamine/chondroitin	-14	168	0.43	mg/kg	q8h
GVD1036	Placebo	Supplements	glucosamine/chondroitin	-14	84	1.2	mg/kg	q8h
GVD1039	Placebo	Endocrine	trilostane	-14	84	1.22	mg/kg	q8h
GVD1042	Placebo	Cardiac	pimobendan	0	168	0.66	mg/kg	BID
GVD1042	Placebo	Cardiac	furosemide	0	168	1.27	mg	BID
GVD1043	EF-M2	GI	metoclopramide	-30	56	1.4	mg/kg	SID
GVD1043	EF-M2	NSAID	firocoxib	0	84	1.06	mg	BID
GVD1044	EF-M2	GI	omeprazole	-30	168	1.09	mg/kg	BID
GVD1045	Placebo	NSAID	carprofen	-14	56	1.34	mg	BID
GVD1045	Placebo	Endocrine	levothyroxine	-30	168	0.61	mg/kg	q8h
GVD1046	EF-M2	NSAID	firocoxib	0	999	1.31	mg/kg	BID
GVD1047	Placebo	Endocrine	insulin glargine	-30	28	0.89	mg/kg	SID
GVD1047	Placebo	Endocrine	trilostane	7	28	2.09	mg	SID
GVD1048	Placebo	Supplements	glucosamine/chondroitin	-30	84	1.24	mg/kg	q8h
GVD1048	Placebo	GI	omeprazole	7	999	0.22	mg/kg	q8h
GVD1050	EF-M2	Cardiac	pimobendan	-14	56	1.25	mg/kg	BID
GVD1054	EF-M2	NSAID	firocoxib	-14	999	0.57	mg	q8h
GVD1055	EF-M2	Cardiac	pimobendan	7	999	0.53	mg	BID
GVD1056	Placebo	GI	omeprazole	0	168	1.2	mg	BID
GVD1057	EF-M2	Endocrine	levothyroxine	-14	999	1.06	mg/kg	BID
GVD1058	EF-M2	Endocrine	levothyroxine	-30	999	1.06	mg	SID
GVD1059	Placebo	Supplements	glucosamine/chondroitin	7	84	1.55	mg/kg	BID

## Sheet: dosing
subject_id	treatment	dose_day	dose_no	route	volume_ml	step_up_phase
GVD1000	Placebo	0	1	SC	2.92	0
GVD1000	Placebo	3	2	SC	2.92	0
GVD1000	Placebo	6	3	SC	2.92	0
GVD1000	Placebo	9	4	SC	2.92	0
GVD1000	Placebo	12	5	SC	2.92	0
GVD1000	Placebo	14	6	SC	2.92	1
GVD1000	Placebo	15	7	SC	2.92	1
GVD1000	Placebo	16	8	SC	2.92	1
GVD1000	Placebo	18	9	SC	2.92	1
GVD1000	Placebo	20	10	SC	2.92	1
GVD1000	Placebo	21	11	SC	2.92	1
GVD1000	Placebo	22	12	SC	2.92	1
GVD1000	Placebo	24	13	SC	2.92	1
GVD1000	Placebo	26	14	SC	2.92	1
GVD1000	Placebo	27	15	SC	2.92	1
GVD1000	Placebo	28	16	SC	2.92	1
GVD1001	EF-M2	0	1	SC	1	0
GVD1001	EF-M2	3	2	SC	1	0
GVD1001	EF-M2	6	3	SC	1	0
GVD1001	EF-M2	9	4	SC	1	0
GVD1001	EF-M2	12	5	SC	1	0
GVD1001	EF-M2	14	6	SC	1	1
GVD1001	EF-M2	15	7	SC	1	1
GVD1001	EF-M2	16	8	SC	1	1
GVD1001	EF-M2	18	9	SC	1	1
GVD1001	EF-M2	20	10	SC	1	1
GVD1001	EF-M2	21	11	SC	1	1
GVD1001	EF-M2	22	12	SC	1	1
GVD1001	EF-M2	24	13	SC	1	1
GVD1001	EF-M2	26	14	SC	1	1
GVD1001	EF-M2	27	15	SC	1	1
GVD1001	EF-M2	28	16	SC	1	1
GVD1002	Placebo	0	1	SC	1	0
GVD1002	Placebo	3	2	SC	1	0
GVD1002	Placebo	6	3	SC	1	0
GVD1002	Placebo	9	4	SC	1	0
GVD1002	Placebo	12	5	SC	1	0
GVD1002	Placebo	14	6	SC	1	1
GVD1002	Placebo	15	7	SC	1	1
GVD1002	Placebo	16	8	SC	1	1
GVD1002	Placebo	18	9	SC	1	1
GVD1002	Placebo	20	10	SC	1	1
GVD1002	Placebo	21	11	SC	1	1
GVD1002	Placebo	22	12	SC	1	1
GVD1002	Placebo	24	13	SC	1	1
GVD1002	Placebo	26	14	SC	1	1
GVD1002	Placebo	27	15	SC	1	1
GVD1002	Placebo	28	16	SC	1	1
GVD1003	EF-M2	0	1	SC	1	0
GVD1003	EF-M2	3	2	SC	1	0
GVD1003	EF-M2	6	3	SC	1	0
GVD1003	EF-M2	9	4	SC	1	0
GVD1003	EF-M2	12	5	SC	1	0
GVD1003	EF-M2	15	6	SC	1	0
GVD1003	EF-M2	18	7	SC	1	0
GVD1003	EF-M2	21	8	SC	1	0
GVD1003	EF-M2	24	9	SC	1	0
GVD1003	EF-M2	27	10	SC	1	0
GVD1004	EF-M2	0	1	SC	1	0
GVD1004	EF-M2	3	2	SC	1	0
GVD1004	EF-M2	6	3	SC	1	0
GVD1004	EF-M2	9	4	SC	1	0
GVD1004	EF-M2	12	5	SC	1	0
GVD1004	EF-M2	14	6	SC	1	1
GVD1004	EF-M2	15	7	SC	1	1
GVD1004	EF-M2	16	8	SC	1	1
GVD1004	EF-M2	18	9	SC	1	1
GVD1004	EF-M2	20	10	SC	1	1
GVD1004	EF-M2	21	11	SC	1	1
GVD1004	EF-M2	22	12	SC	1	1
GVD1004	EF-M2	24	13	SC	1	1
GVD1004	EF-M2	26	14	SC	1	1
GVD1004	EF-M2	27	15	SC	1	1
GVD1004	EF-M2	28	16	SC	1	1
GVD1005	EF-M2	0	1	SC	1	0
GVD1005	EF-M2	3	2	SC	1	0
GVD1005	EF-M2	6	3	SC	1	0
GVD1005	EF-M2	9	4	SC	1	0
GVD1005	EF-M2	12	5	SC	1	0
GVD1005	EF-M2	15	6	SC	1	0
GVD1005	EF-M2	18	7	SC	1	0
GVD1005	EF-M2	21	8	SC	1	0
GVD1005	EF-M2	24	9	SC	1	0
GVD1005	EF-M2	27	10	SC	1	0
GVD1006	Placebo	0	1	SC	2.15	0
GVD1006	Placebo	3	2	SC	2.15	0
GVD1006	Placebo	6	3	SC	2.15	0
GVD1006	Placebo	9	4	SC	2.15	0
GVD1006	Placebo	12	5	SC	2.15	0
GVD1006	Placebo	14	6	SC	2.15	1
GVD1006	Placebo	15	7	SC	2.15	1
GVD1006	Placebo	16	8	SC	2.15	1
GVD1006	Placebo	18	9	SC	2.15	1
GVD1006	Placebo	20	10	SC	2.15	1
GVD1006	Placebo	21	11	SC	2.15	1
GVD1006	Placebo	22	12	SC	2.15	1
GVD1006	Placebo	24	13	SC	2.15	1
GVD1006	Placebo	26	14	SC	2.15	1
GVD1006	Placebo	27	15	SC	2.15	1
GVD1006	Placebo	28	16	SC	2.15	1
GVD1007	Placebo	0	1	SC	1	0
GVD1007	Placebo	3	2	SC	1	0
GVD1007	Placebo	6	3	SC	1	0
GVD1007	Placebo	9	4	SC	1	0
GVD1007	Placebo	12	5	SC	1	0
GVD1007	Placebo	14	6	SC	1	1
GVD1007	Placebo	15	7	SC	1	1
GVD1007	Placebo	16	8	SC	1	1
GVD1007	Placebo	18	9	SC	1	1
GVD1007	Placebo	20	10	SC	1	1
GVD1007	Placebo	21	11	SC	1	1
GVD1007	Placebo	22	12	SC	1	1
GVD1007	Placebo	24	13	SC	1	1
GVD1007	Placebo	26	14	SC	1	1
GVD1007	Placebo	27	15	SC	1	1
GVD1007	Placebo	28	16	SC	1	1
GVD1008	Placebo	0	1	SC	1.84	0
GVD1008	Placebo	3	2	SC	1.84	0
GVD1008	Placebo	6	3	SC	1.84	0
GVD1008	Placebo	9	4	SC	1.84	0
GVD1008	Placebo	12	5	SC	1.84	0
GVD1008	Placebo	14	6	SC	1.84	1
GVD1008	Placebo	15	7	SC	1.84	1
GVD1008	Placebo	16	8	SC	1.84	1
GVD1008	Placebo	18	9	SC	1.84	1
GVD1008	Placebo	20	10	SC	1.84	1
GVD1008	Placebo	21	11	SC	1.84	1
GVD1008	Placebo	22	12	SC	1.84	1
GVD1008	Placebo	24	13	SC	1.84	1
GVD1008	Placebo	26	14	SC	1.84	1
GVD1008	Placebo	27	15	SC	1.84	1
GVD1008	Placebo	28	16	SC	1.84	1
GVD1009	EF-M2	0	1	SC	3	0
GVD1009	EF-M2	3	2	SC	3	0
GVD1009	EF-M2	6	3	SC	3	0
GVD1009	EF-M2	9	4	SC	3	0
GVD1009	EF-M2	12	5	SC	3	0
GVD1009	EF-M2	15	6	SC	3	0
GVD1009	EF-M2	18	7	SC	3	0
GVD1009	EF-M2	21	8	SC	3	0
GVD1009	EF-M2	24	9	SC	3	0
GVD1009	EF-M2	27	10	SC	3	0
GVD1010	EF-M2	0	1	SC	1	0
GVD1010	EF-M2	3	2	SC	1	0
GVD1010	EF-M2	6	3	SC	1	0
GVD1010	EF-M2	9	4	SC	1	0
GVD1010	EF-M2	12	5	SC	1	0
GVD1010	EF-M2	14	6	SC	1	1
GVD1010	EF-M2	15	7	SC	1	1
GVD1010	EF-M2	16	8	SC	1	1
GVD1010	EF-M2	18	9	SC	1	1
GVD1010	EF-M2	20	10	SC	1	1
GVD1010	EF-M2	21	11	SC	1	1
GVD1010	EF-M2	22	12	SC	1	1
GVD1010	EF-M2	24	13	SC	1	1
GVD1010	EF-M2	26	14	SC	1	1
GVD1010	EF-M2	27	15	SC	1	1
GVD1010	EF-M2	28	16	SC	1	1
GVD1011	Placebo	0	1	SC	1	0
GVD1011	Placebo	3	2	SC	1	0
GVD1011	Placebo	6	3	SC	1	0
GVD1011	Placebo	9	4	SC	1	0
GVD1011	Placebo	12	5	SC	1	0
GVD1011	Placebo	14	6	SC	1	1
GVD1011	Placebo	15	7	SC	1	1
GVD1011	Placebo	16	8	SC	1	1
GVD1011	Placebo	18	9	SC	1	1
GVD1011	Placebo	20	10	SC	1	1
GVD1011	Placebo	21	11	SC	1	1
GVD1011	Placebo	22	12	SC	1	1
GVD1011	Placebo	24	13	SC	1	1
GVD1011	Placebo	26	14	SC	1	1
GVD1011	Placebo	27	15	SC	1	1
GVD1011	Placebo	28	16	SC	1	1
GVD1012	Placebo	0	1	SC	2.27	0
GVD1012	Placebo	3	2	SC	2.27	0
GVD1012	Placebo	6	3	SC	2.27	0
GVD1012	Placebo	9	4	SC	2.27	0
GVD1012	Placebo	12	5	SC	2.27	0
GVD1012	Placebo	14	6	SC	2.27	1
GVD1012	Placebo	15	7	SC	2.27	1
GVD1012	Placebo	16	8	SC	2.27	1
GVD1012	Placebo	18	9	SC	2.27	1
GVD1012	Placebo	20	10	SC	2.27	1
GVD1012	Placebo	21	11	SC	2.27	1
GVD1012	Placebo	22	12	SC	2.27	1
GVD1012	Placebo	24	13	SC	2.27	1
GVD1012	Placebo	26	14	SC	2.27	1
GVD1012	Placebo	27	15	SC	2.27	1
GVD1012	Placebo	28	16	SC	2.27	1
GVD1013	Placebo	0	1	SC	2.28	0
GVD1013	Placebo	3	2	SC	2.28	0
GVD1013	Placebo	6	3	SC	2.28	0
GVD1013	Placebo	9	4	SC	2.28	0
GVD1013	Placebo	12	5	SC	2.28	0
GVD1013	Placebo	14	6	SC	2.28	1
GVD1013	Placebo	15	7	SC	2.28	1
GVD1013	Placebo	16	8	SC	2.28	1
GVD1013	Placebo	18	9	SC	2.28	1
GVD1013	Placebo	20	10	SC	2.28	1
GVD1013	Placebo	21	11	SC	2.28	1
GVD1013	Placebo	22	12	SC	2.28	1
GVD1013	Placebo	24	13	SC	2.28	1
GVD1013	Placebo	26	14	SC	2.28	1
GVD1013	Placebo	27	15	SC	2.28	1
GVD1013	Placebo	28	16	SC	2.28	1
GVD1014	Placebo	0	1	SC	1.87	0
GVD1014	Placebo	3	2	SC	1.87	0
GVD1014	Placebo	6	3	SC	1.87	0
GVD1014	Placebo	9	4	SC	1.87	0
GVD1014	Placebo	12	5	SC	1.87	0
GVD1014	Placebo	14	6	SC	1.87	1
GVD1014	Placebo	15	7	SC	1.87	1
GVD1014	Placebo	16	8	SC	1.87	1
GVD1014	Placebo	18	9	SC	1.87	1
GVD1014	Placebo	20	10	SC	1.87	1
GVD1014	Placebo	21	11	SC	1.87	1
GVD1014	Placebo	22	12	SC	1.87	1
GVD1014	Placebo	24	13	SC	1.87	1
GVD1014	Placebo	26	14	SC	1.87	1
GVD1014	Placebo	27	15	SC	1.87	1
GVD1014	Placebo	28	16	SC	1.87	1
GVD1015	Placebo	0	1	SC	2.05	0
GVD1015	Placebo	3	2	SC	2.05	0
GVD1015	Placebo	6	3	SC	2.05	0
GVD1015	Placebo	9	4	SC	2.05	0
GVD1015	Placebo	12	5	SC	2.05	0
GVD1015	Placebo	14	6	SC	2.05	1
GVD1015	Placebo	15	7	SC	2.05	1
GVD1015	Placebo	16	8	SC	2.05	1
GVD1015	Placebo	18	9	SC	2.05	1
GVD1015	Placebo	20	10	SC	2.05	1
GVD1015	Placebo	21	11	SC	2.05	1
GVD1015	Placebo	22	12	SC	2.05	1
GVD1015	Placebo	24	13	SC	2.05	1
GVD1015	Placebo	26	14	SC	2.05	1
GVD1015	Placebo	27	15	SC	2.05	1
GVD1015	Placebo	28	16	SC	2.05	1
GVD1016	EF-M2	0	1	SC	3	0
GVD1016	EF-M2	3	2	SC	3	0
GVD1016	EF-M2	6	3	SC	3	0
GVD1016	EF-M2	9	4	SC	3	0
GVD1016	EF-M2	12	5	SC	3	0
GVD1016	EF-M2	15	6	SC	3	0
GVD1016	EF-M2	18	7	SC	3	0
GVD1016	EF-M2	21	8	SC	3	0
GVD1016	EF-M2	24	9	SC	3	0
GVD1016	EF-M2	27	10	SC	3	0
GVD1017	EF-M2	0	1	SC	1	0
GVD1017	EF-M2	3	2	SC	1	0
GVD1017	EF-M2	6	3	SC	1	0
GVD1017	EF-M2	9	4	SC	1	0
GVD1017	EF-M2	12	5	SC	1	0
GVD1017	EF-M2	15	6	SC	1	0
GVD1017	EF-M2	18	7	SC	1	0
GVD1017	EF-M2	21	8	SC	1	0
GVD1017	EF-M2	24	9	SC	1	0
GVD1017	EF-M2	27	10	SC	1	0
GVD1018	Placebo	0	1	SC	1	0
GVD1018	Placebo	3	2	SC	1	0
GVD1018	Placebo	6	3	SC	1	0
GVD1018	Placebo	9	4	SC	1	0
GVD1018	Placebo	12	5	SC	1	0
GVD1018	Placebo	15	6	SC	1	0
GVD1018	Placebo	18	7	SC	1	0
GVD1018	Placebo	21	8	SC	1	0
GVD1018	Placebo	24	9	SC	1	0
GVD1018	Placebo	27	10	SC	1	0
GVD1019	EF-M2	0	1	SC	1	0
GVD1019	EF-M2	3	2	SC	1	0
GVD1019	EF-M2	6	3	SC	1	0
GVD1019	EF-M2	9	4	SC	1	0
GVD1019	EF-M2	12	5	SC	1	0
GVD1019	EF-M2	14	6	SC	1	1
GVD1019	EF-M2	15	7	SC	1	1
GVD1019	EF-M2	16	8	SC	1	1
GVD1019	EF-M2	18	9	SC	1	1
GVD1019	EF-M2	20	10	SC	1	1
GVD1019	EF-M2	21	11	SC	1	1
GVD1019	EF-M2	22	12	SC	1	1
GVD1019	EF-M2	24	13	SC	1	1
GVD1019	EF-M2	26	14	SC	1	1
GVD1019	EF-M2	27	15	SC	1	1
GVD1019	EF-M2	28	16	SC	1	1
GVD1020	EF-M2	0	1	SC	1.68	0
GVD1020	EF-M2	3	2	SC	1.68	0
GVD1020	EF-M2	6	3	SC	1.68	0
GVD1020	EF-M2	9	4	SC	1.68	0
GVD1020	EF-M2	12	5	SC	1.68	0
GVD1020	EF-M2	14	6	SC	1.68	1
GVD1020	EF-M2	15	7	SC	1.68	1
GVD1020	EF-M2	16	8	SC	1.68	1
GVD1020	EF-M2	18	9	SC	1.68	1
GVD1020	EF-M2	20	10	SC	1.68	1
GVD1020	EF-M2	21	11	SC	1.68	1
GVD1020	EF-M2	22	12	SC	1.68	1
GVD1020	EF-M2	24	13	SC	1.68	1
GVD1020	EF-M2	26	14	SC	1.68	1
GVD1020	EF-M2	27	15	SC	1.68	1
GVD1020	EF-M2	28	16	SC	1.68	1
GVD1021	EF-M2	0	1	SC	3	0
GVD1021	EF-M2	3	2	SC	3	0
GVD1021	EF-M2	6	3	SC	3	0
GVD1021	EF-M2	9	4	SC	3	0
GVD1021	EF-M2	12	5	SC	3	0
GVD1021	EF-M2	14	6	SC	3	1
GVD1021	EF-M2	15	7	SC	3	1
GVD1021	EF-M2	16	8	SC	3	1
GVD1021	EF-M2	18	9	SC	3	1
GVD1021	EF-M2	20	10	SC	3	1
GVD1021	EF-M2	21	11	SC	3	1
GVD1021	EF-M2	22	12	SC	3	1
GVD1021	EF-M2	24	13	SC	3	1
GVD1021	EF-M2	26	14	SC	3	1
GVD1021	EF-M2	27	15	SC	3	1
GVD1021	EF-M2	28	16	SC	3	1
GVD1022	Placebo	0	1	SC	1	0
GVD1022	Placebo	3	2	SC	1	0
GVD1022	Placebo	6	3	SC	1	0
GVD1022	Placebo	9	4	SC	1	0
GVD1022	Placebo	12	5	SC	1	0
GVD1022	Placebo	14	6	SC	1	1
GVD1022	Placebo	15	7	SC	1	1
GVD1022	Placebo	16	8	SC	1	1
GVD1022	Placebo	18	9	SC	1	1
GVD1022	Placebo	20	10	SC	1	1
GVD1022	Placebo	21	11	SC	1	1
GVD1022	Placebo	22	12	SC	1	1
GVD1022	Placebo	24	13	SC	1	1
GVD1022	Placebo	26	14	SC	1	1
GVD1022	Placebo	27	15	SC	1	1
GVD1022	Placebo	28	16	SC	1	1
GVD1023	EF-M2	0	1	SC	1.92	0
GVD1023	EF-M2	3	2	SC	1.92	0
GVD1023	EF-M2	6	3	SC	1.92	0
GVD1023	EF-M2	9	4	SC	1.92	0
GVD1023	EF-M2	12	5	SC	1.92	0
GVD1023	EF-M2	15	6	SC	1.92	0
GVD1023	EF-M2	18	7	SC	1.92	0
GVD1023	EF-M2	21	8	SC	1.92	0
GVD1023	EF-M2	24	9	SC	1.92	0
GVD1023	EF-M2	27	10	SC	1.92	0
GVD1024	Placebo	0	1	SC	1.54	0
GVD1024	Placebo	3	2	SC	1.54	0
GVD1024	Placebo	6	3	SC	1.54	0
GVD1024	Placebo	9	4	SC	1.54	0
GVD1024	Placebo	12	5	SC	1.54	0
GVD1024	Placebo	14	6	SC	1.54	1
GVD1024	Placebo	15	7	SC	1.54	1
GVD1024	Placebo	16	8	SC	1.54	1
GVD1024	Placebo	18	9	SC	1.54	1
GVD1024	Placebo	20	10	SC	1.54	1
GVD1024	Placebo	21	11	SC	1.54	1
GVD1024	Placebo	22	12	SC	1.54	1
GVD1024	Placebo	24	13	SC	1.54	1
GVD1024	Placebo	26	14	SC	1.54	1
GVD1024	Placebo	27	15	SC	1.54	1
GVD1024	Placebo	28	16	SC	1.54	1
GVD1025	EF-M2	0	1	SC	3	0
GVD1025	EF-M2	3	2	SC	3	0
GVD1025	EF-M2	6	3	SC	3	0
GVD1025	EF-M2	9	4	SC	3	0
GVD1025	EF-M2	12	5	SC	3	0
GVD1025	EF-M2	14	6	SC	3	1
GVD1025	EF-M2	15	7	SC	3	1
GVD1025	EF-M2	16	8	SC	3	1
GVD1025	EF-M2	18	9	SC	3	1
GVD1025	EF-M2	20	10	SC	3	1
GVD1025	EF-M2	21	11	SC	3	1
GVD1025	EF-M2	22	12	SC	3	1
GVD1025	EF-M2	24	13	SC	3	1
GVD1025	EF-M2	26	14	SC	3	1
GVD1025	EF-M2	27	15	SC	3	1
GVD1025	EF-M2	28	16	SC	3	1
GVD1026	EF-M2	0	1	SC	1	0
GVD1026	EF-M2	3	2	SC	1	0
GVD1026	EF-M2	6	3	SC	1	0
GVD1026	EF-M2	9	4	SC	1	0
GVD1026	EF-M2	12	5	SC	1	0
GVD1026	EF-M2	14	6	SC	1	1
GVD1026	EF-M2	15	7	SC	1	1
GVD1026	EF-M2	16	8	SC	1	1
GVD1026	EF-M2	18	9	SC	1	1
GVD1026	EF-M2	20	10	SC	1	1
GVD1026	EF-M2	21	11	SC	1	1
GVD1026	EF-M2	22	12	SC	1	1
GVD1026	EF-M2	24	13	SC	1	1
GVD1026	EF-M2	26	14	SC	1	1
GVD1026	EF-M2	27	15	SC	1	1
GVD1026	EF-M2	28	16	SC	1	1
GVD1027	Placebo	0	1	SC	3	0
GVD1027	Placebo	3	2	SC	3	0
GVD1027	Placebo	6	3	SC	3	0
GVD1027	Placebo	9	4	SC	3	0
GVD1027	Placebo	12	5	SC	3	0
GVD1027	Placebo	14	6	SC	3	1
GVD1027	Placebo	15	7	SC	3	1
GVD1027	Placebo	16	8	SC	3	1
GVD1027	Placebo	18	9	SC	3	1
GVD1027	Placebo	20	10	SC	3	1
GVD1027	Placebo	21	11	SC	3	1
GVD1027	Placebo	22	12	SC	3	1
GVD1027	Placebo	24	13	SC	3	1
GVD1027	Placebo	26	14	SC	3	1
GVD1027	Placebo	27	15	SC	3	1
GVD1027	Placebo	28	16	SC	3	1
GVD1028	EF-M2	0	1	SC	1	0
GVD1028	EF-M2	3	2	SC	1	0
GVD1028	EF-M2	6	3	SC	1	0
GVD1028	EF-M2	9	4	SC	1	0
GVD1028	EF-M2	12	5	SC	1	0
GVD1028	EF-M2	15	6	SC	1	0
GVD1028	EF-M2	18	7	SC	1	0
GVD1028	EF-M2	21	8	SC	1	0
GVD1028	EF-M2	24	9	SC	1	0
GVD1028	EF-M2	27	10	SC	1	0
GVD1029	Placebo	0	1	SC	2.1	0
GVD1029	Placebo	3	2	SC	2.1	0
GVD1029	Placebo	6	3	SC	2.1	0
GVD1029	Placebo	9	4	SC	2.1	0
GVD1029	Placebo	12	5	SC	2.1	0
GVD1029	Placebo	14	6	SC	2.1	1
GVD1029	Placebo	15	7	SC	2.1	1
GVD1029	Placebo	16	8	SC	2.1	1
GVD1029	Placebo	18	9	SC	2.1	1
GVD1029	Placebo	20	10	SC	2.1	1
GVD1029	Placebo	21	11	SC	2.1	1
GVD1029	Placebo	22	12	SC	2.1	1
GVD1029	Placebo	24	13	SC	2.1	1
GVD1029	Placebo	26	14	SC	2.1	1
GVD1029	Placebo	27	15	SC	2.1	1
GVD1029	Placebo	28	16	SC	2.1	1
GVD1030	EF-M2	0	1	SC	1.6	0
GVD1030	EF-M2	3	2	SC	1.6	0
GVD1030	EF-M2	6	3	SC	1.6	0
GVD1030	EF-M2	9	4	SC	1.6	0
GVD1030	EF-M2	12	5	SC	1.6	0
GVD1030	EF-M2	14	6	SC	1.6	1
GVD1030	EF-M2	15	7	SC	1.6	1
GVD1030	EF-M2	16	8	SC	1.6	1
GVD1030	EF-M2	18	9	SC	1.6	1
GVD1030	EF-M2	20	10	SC	1.6	1
GVD1030	EF-M2	21	11	SC	1.6	1
GVD1030	EF-M2	22	12	SC	1.6	1
GVD1030	EF-M2	24	13	SC	1.6	1
GVD1030	EF-M2	26	14	SC	1.6	1
GVD1030	EF-M2	27	15	SC	1.6	1
GVD1030	EF-M2	28	16	SC	1.6	1
GVD1031	EF-M2	0	1	SC	1	0
GVD1031	EF-M2	3	2	SC	1	0
GVD1031	EF-M2	6	3	SC	1	0
GVD1031	EF-M2	9	4	SC	1	0
GVD1031	EF-M2	12	5	SC	1	0
GVD1031	EF-M2	15	6	SC	1	0
GVD1031	EF-M2	18	7	SC	1	0
GVD1031	EF-M2	21	8	SC	1	0
GVD1031	EF-M2	24	9	SC	1	0
GVD1031	EF-M2	27	10	SC	1	0
GVD1032	Placebo	0	1	SC	2.01	0
GVD1032	Placebo	3	2	SC	2.01	0
GVD1032	Placebo	6	3	SC	2.01	0
GVD1032	Placebo	9	4	SC	2.01	0
GVD1032	Placebo	12	5	SC	2.01	0
GVD1032	Placebo	15	6	SC	2.01	0
GVD1032	Placebo	18	7	SC	2.01	0
GVD1032	Placebo	21	8	SC	2.01	0
GVD1032	Placebo	24	9	SC	2.01	0
GVD1032	Placebo	27	10	SC	2.01	0
GVD1033	EF-M2	0	1	SC	1	0
GVD1033	EF-M2	3	2	SC	1	0
GVD1033	EF-M2	6	3	SC	1	0
GVD1033	EF-M2	9	4	SC	1	0
GVD1033	EF-M2	12	5	SC	1	0
GVD1033	EF-M2	15	6	SC	1	0
GVD1033	EF-M2	18	7	SC	1	0
GVD1033	EF-M2	21	8	SC	1	0
GVD1033	EF-M2	24	9	SC	1	0
GVD1033	EF-M2	27	10	SC	1	0
GVD1034	Placebo	0	1	SC	1	0
GVD1034	Placebo	3	2	SC	1	0
GVD1034	Placebo	6	3	SC	1	0
GVD1034	Placebo	9	4	SC	1	0
GVD1034	Placebo	12	5	SC	1	0
GVD1034	Placebo	14	6	SC	1	1
GVD1034	Placebo	15	7	SC	1	1
GVD1034	Placebo	16	8	SC	1	1
GVD1034	Placebo	18	9	SC	1	1
GVD1034	Placebo	20	10	SC	1	1
GVD1034	Placebo	21	11	SC	1	1
GVD1034	Placebo	22	12	SC	1	1
GVD1034	Placebo	24	13	SC	1	1
GVD1034	Placebo	26	14	SC	1	1
GVD1034	Placebo	27	15	SC	1	1
GVD1034	Placebo	28	16	SC	1	1
GVD1035	EF-M2	0	1	SC	2.82	0
GVD1035	EF-M2	3	2	SC	2.82	0
GVD1035	EF-M2	6	3	SC	2.82	0
GVD1035	EF-M2	9	4	SC	2.82	0
GVD1035	EF-M2	12	5	SC	2.82	0
GVD1035	EF-M2	14	6	SC	2.82	1
GVD1035	EF-M2	15	7	SC	2.82	1
GVD1035	EF-M2	16	8	SC	2.82	1
GVD1035	EF-M2	18	9	SC	2.82	1
GVD1035	EF-M2	20	10	SC	2.82	1
GVD1035	EF-M2	21	11	SC	2.82	1
GVD1035	EF-M2	22	12	SC	2.82	1
GVD1035	EF-M2	24	13	SC	2.82	1
GVD1035	EF-M2	26	14	SC	2.82	1
GVD1035	EF-M2	27	15	SC	2.82	1
GVD1035	EF-M2	28	16	SC	2.82	1
GVD1036	Placebo	0	1	SC	2.86	0
GVD1036	Placebo	3	2	SC	2.86	0
GVD1036	Placebo	6	3	SC	2.86	0
GVD1036	Placebo	9	4	SC	2.86	0
GVD1036	Placebo	12	5	SC	2.86	0
GVD1036	Placebo	14	6	SC	2.86	1
GVD1036	Placebo	15	7	SC	2.86	1
GVD1036	Placebo	16	8	SC	2.86	1
GVD1036	Placebo	18	9	SC	2.86	1
GVD1036	Placebo	20	10	SC	2.86	1
GVD1036	Placebo	21	11	SC	2.86	1
GVD1036	Placebo	22	12	SC	2.86	1
GVD1036	Placebo	24	13	SC	2.86	1
GVD1036	Placebo	26	14	SC	2.86	1
GVD1036	Placebo	27	15	SC	2.86	1
GVD1036	Placebo	28	16	SC	2.86	1
GVD1037	Placebo	0	1	SC	2.83	0
GVD1037	Placebo	3	2	SC	2.83	0
GVD1037	Placebo	6	3	SC	2.83	0
GVD1037	Placebo	9	4	SC	2.83	0
GVD1037	Placebo	12	5	SC	2.83	0
GVD1037	Placebo	14	6	SC	2.83	1
GVD1037	Placebo	15	7	SC	2.83	1
GVD1037	Placebo	16	8	SC	2.83	1
GVD1037	Placebo	18	9	SC	2.83	1
GVD1037	Placebo	20	10	SC	2.83	1
GVD1037	Placebo	21	11	SC	2.83	1
GVD1037	Placebo	22	12	SC	2.83	1
GVD1037	Placebo	24	13	SC	2.83	1
GVD1037	Placebo	26	14	SC	2.83	1
GVD1037	Placebo	27	15	SC	2.83	1
GVD1037	Placebo	28	16	SC	2.83	1
GVD1038	Placebo	0	1	SC	3	0
GVD1038	Placebo	3	2	SC	3	0
GVD1038	Placebo	6	3	SC	3	0
GVD1038	Placebo	9	4	SC	3	0
GVD1038	Placebo	12	5	SC	3	0
GVD1038	Placebo	14	6	SC	3	1
GVD1038	Placebo	15	7	SC	3	1
GVD1038	Placebo	16	8	SC	3	1
GVD1038	Placebo	18	9	SC	3	1
GVD1038	Placebo	20	10	SC	3	1
GVD1038	Placebo	21	11	SC	3	1
GVD1038	Placebo	22	12	SC	3	1
GVD1038	Placebo	24	13	SC	3	1
GVD1038	Placebo	26	14	SC	3	1
GVD1038	Placebo	27	15	SC	3	1
GVD1038	Placebo	28	16	SC	3	1
GVD1039	Placebo	0	1	SC	1	0
GVD1039	Placebo	3	2	SC	1	0
GVD1039	Placebo	6	3	SC	1	0
GVD1039	Placebo	9	4	SC	1	0
GVD1039	Placebo	12	5	SC	1	0
GVD1039	Placebo	14	6	SC	1	1
GVD1039	Placebo	15	7	SC	1	1
GVD1039	Placebo	16	8	SC	1	1
GVD1039	Placebo	18	9	SC	1	1
GVD1039	Placebo	20	10	SC	1	1
GVD1039	Placebo	21	11	SC	1	1
GVD1039	Placebo	22	12	SC	1	1
GVD1039	Placebo	24	13	SC	1	1
GVD1039	Placebo	26	14	SC	1	1
GVD1039	Placebo	27	15	SC	1	1
GVD1039	Placebo	28	16	SC	1	1
GVD1040	EF-M2	0	1	SC	2.98	0
GVD1040	EF-M2	3	2	SC	2.98	0
GVD1040	EF-M2	6	3	SC	2.98	0
GVD1040	EF-M2	9	4	SC	2.98	0
GVD1040	EF-M2	12	5	SC	2.98	0
GVD1040	EF-M2	15	6	SC	2.98	0
GVD1040	EF-M2	18	7	SC	2.98	0
GVD1040	EF-M2	21	8	SC	2.98	0
GVD1040	EF-M2	24	9	SC	2.98	0
GVD1040	EF-M2	27	10	SC	2.98	0
GVD1041	Placebo	0	1	SC	1	0
GVD1041	Placebo	3	2	SC	1	0
GVD1041	Placebo	6	3	SC	1	0
GVD1041	Placebo	9	4	SC	1	0
GVD1041	Placebo	12	5	SC	1	0
GVD1041	Placebo	14	6	SC	1	1
GVD1041	Placebo	15	7	SC	1	1
GVD1041	Placebo	16	8	SC	1	1
GVD1041	Placebo	18	9	SC	1	1
GVD1041	Placebo	20	10	SC	1	1
GVD1041	Placebo	21	11	SC	1	1
GVD1041	Placebo	22	12	SC	1	1
GVD1041	Placebo	24	13	SC	1	1
GVD1041	Placebo	26	14	SC	1	1
GVD1041	Placebo	27	15	SC	1	1
GVD1041	Placebo	28	16	SC	1	1
GVD1042	Placebo	0	1	SC	1	0
GVD1042	Placebo	3	2	SC	1	0
GVD1042	Placebo	6	3	SC	1	0
GVD1042	Placebo	9	4	SC	1	0
GVD1042	Placebo	12	5	SC	1	0
GVD1042	Placebo	14	6	SC	1	1
GVD1042	Placebo	15	7	SC	1	1
GVD1042	Placebo	16	8	SC	1	1
GVD1042	Placebo	18	9	SC	1	1
GVD1042	Placebo	20	10	SC	1	1
GVD1042	Placebo	21	11	SC	1	1
GVD1042	Placebo	22	12	SC	1	1
GVD1042	Placebo	24	13	SC	1	1
GVD1042	Placebo	26	14	SC	1	1
GVD1042	Placebo	27	15	SC	1	1
GVD1042	Placebo	28	16	SC	1	1
GVD1043	EF-M2	0	1	SC	3	0
GVD1043	EF-M2	3	2	SC	3	0
GVD1043	EF-M2	6	3	SC	3	0
GVD1043	EF-M2	9	4	SC	3	0
GVD1043	EF-M2	12	5	SC	3	0
GVD1043	EF-M2	14	6	SC	3	1
GVD1043	EF-M2	15	7	SC	3	1
GVD1043	EF-M2	16	8	SC	3	1
GVD1043	EF-M2	18	9	SC	3	1
GVD1043	EF-M2	20	10	SC	3	1
GVD1043	EF-M2	21	11	SC	3	1
GVD1043	EF-M2	22	12	SC	3	1
GVD1043	EF-M2	24	13	SC	3	1
GVD1043	EF-M2	26	14	SC	3	1
GVD1043	EF-M2	27	15	SC	3	1
GVD1043	EF-M2	28	16	SC	3	1
GVD1044	EF-M2	0	1	SC	2.1	0
GVD1044	EF-M2	3	2	SC	2.1	0
GVD1044	EF-M2	6	3	SC	2.1	0
GVD1044	EF-M2	9	4	SC	2.1	0
GVD1044	EF-M2	12	5	SC	2.1	0
GVD1044	EF-M2	14	6	SC	2.1	1
GVD1044	EF-M2	15	7	SC	2.1	1
GVD1044	EF-M2	16	8	SC	2.1	1
GVD1044	EF-M2	18	9	SC	2.1	1
GVD1044	EF-M2	20	10	SC	2.1	1
GVD1044	EF-M2	21	11	SC	2.1	1
GVD1044	EF-M2	22	12	SC	2.1	1
GVD1044	EF-M2	24	13	SC	2.1	1
GVD1044	EF-M2	26	14	SC	2.1	1
GVD1044	EF-M2	27	15	SC	2.1	1
GVD1044	EF-M2	28	16	SC	2.1	1
GVD1045	Placebo	0	1	SC	3	0
GVD1045	Placebo	3	2	SC	3	0
GVD1045	Placebo	6	3	SC	3	0
GVD1045	Placebo	9	4	SC	3	0
GVD1045	Placebo	12	5	SC	3	0
GVD1045	Placebo	14	6	SC	3	1
GVD1045	Placebo	15	7	SC	3	1
GVD1045	Placebo	16	8	SC	3	1
GVD1045	Placebo	18	9	SC	3	1
GVD1045	Placebo	20	10	SC	3	1
GVD1045	Placebo	21	11	SC	3	1
GVD1045	Placebo	22	12	SC	3	1
GVD1045	Placebo	24	13	SC	3	1
GVD1045	Placebo	26	14	SC	3	1
GVD1045	Placebo	27	15	SC	3	1
GVD1045	Placebo	28	16	SC	3	1
GVD1046	EF-M2	0	1	SC	2.68	0
GVD1046	EF-M2	3	2	SC	2.68	0
GVD1046	EF-M2	6	3	SC	2.68	0
GVD1046	EF-M2	9	4	SC	2.68	0
GVD1046	EF-M2	12	5	SC	2.68	0
GVD1046	EF-M2	15	6	SC	2.68	0
GVD1046	EF-M2	18	7	SC	2.68	0
GVD1046	EF-M2	21	8	SC	2.68	0
GVD1046	EF-M2	24	9	SC	2.68	0
GVD1046	EF-M2	27	10	SC	2.68	0
GVD1047	Placebo	0	1	SC	1	0
GVD1047	Placebo	3	2	SC	1	0
GVD1047	Placebo	6	3	SC	1	0
GVD1047	Placebo	9	4	SC	1	0
GVD1047	Placebo	12	5	SC	1	0
GVD1047	Placebo	14	6	SC	1	1
GVD1047	Placebo	15	7	SC	1	1
GVD1047	Placebo	16	8	SC	1	1
GVD1047	Placebo	18	9	SC	1	1
GVD1047	Placebo	20	10	SC	1	1
GVD1047	Placebo	21	11	SC	1	1
GVD1047	Placebo	22	12	SC	1	1
GVD1047	Placebo	24	13	SC	1	1
GVD1047	Placebo	26	14	SC	1	1
GVD1047	Placebo	27	15	SC	1	1
GVD1047	Placebo	28	16	SC	1	1
GVD1048	Placebo	0	1	SC	1.6	0
GVD1048	Placebo	3	2	SC	1.6	0
GVD1048	Placebo	6	3	SC	1.6	0
GVD1048	Placebo	9	4	SC	1.6	0
GVD1048	Placebo	12	5	SC	1.6	0
GVD1048	Placebo	14	6	SC	1.6	1
GVD1048	Placebo	15	7	SC	1.6	1
GVD1048	Placebo	16	8	SC	1.6	1
GVD1048	Placebo	18	9	SC	1.6	1
GVD1048	Placebo	20	10	SC	1.6	1
GVD1048	Placebo	21	11	SC	1.6	1
GVD1048	Placebo	22	12	SC	1.6	1
GVD1048	Placebo	24	13	SC	1.6	1
GVD1048	Placebo	26	14	SC	1.6	1
GVD1048	Placebo	27	15	SC	1.6	1
GVD1048	Placebo	28	16	SC	1.6	1
GVD1049	Placebo	0	1	SC	2.78	0
GVD1049	Placebo	3	2	SC	2.78	0
GVD1049	Placebo	6	3	SC	2.78	0
GVD1049	Placebo	9	4	SC	2.78	0
GVD1049	Placebo	12	5	SC	2.78	0
GVD1049	Placebo	14	6	SC	2.78	1
GVD1049	Placebo	15	7	SC	2.78	1
GVD1049	Placebo	16	8	SC	2.78	1
GVD1049	Placebo	18	9	SC	2.78	1
GVD1049	Placebo	20	10	SC	2.78	1
GVD1049	Placebo	21	11	SC	2.78	1
GVD1049	Placebo	22	12	SC	2.78	1
GVD1049	Placebo	24	13	SC	2.78	1
GVD1049	Placebo	26	14	SC	2.78	1
GVD1049	Placebo	27	15	SC	2.78	1
GVD1049	Placebo	28	16	SC	2.78	1
GVD1050	EF-M2	0	1	SC	3	0
GVD1050	EF-M2	3	2	SC	3	0
GVD1050	EF-M2	6	3	SC	3	0
GVD1050	EF-M2	9	4	SC	3	0
GVD1050	EF-M2	12	5	SC	3	0
GVD1050	EF-M2	14	6	SC	3	1
GVD1050	EF-M2	15	7	SC	3	1
GVD1050	EF-M2	16	8	SC	3	1
GVD1050	EF-M2	18	9	SC	3	1
GVD1050	EF-M2	20	10	SC	3	1
GVD1050	EF-M2	21	11	SC	3	1
GVD1050	EF-M2	22	12	SC	3	1
GVD1050	EF-M2	24	13	SC	3	1
GVD1050	EF-M2	26	14	SC	3	1
GVD1050	EF-M2	27	15	SC	3	1
GVD1050	EF-M2	28	16	SC	3	1
GVD1051	Placebo	0	1	SC	1	0
GVD1051	Placebo	3	2	SC	1	0
GVD1051	Placebo	6	3	SC	1	0
GVD1051	Placebo	9	4	SC	1	0
GVD1051	Placebo	12	5	SC	1	0
GVD1051	Placebo	14	6	SC	1	1
GVD1051	Placebo	15	7	SC	1	1
GVD1051	Placebo	16	8	SC	1	1
GVD1051	Placebo	18	9	SC	1	1
GVD1051	Placebo	20	10	SC	1	1
GVD1051	Placebo	21	11	SC	1	1
GVD1051	Placebo	22	12	SC	1	1
GVD1051	Placebo	24	13	SC	1	1
GVD1051	Placebo	26	14	SC	1	1
GVD1051	Placebo	27	15	SC	1	1
GVD1051	Placebo	28	16	SC	1	1
GVD1052	EF-M2	0	1	SC	1	0
GVD1052	EF-M2	3	2	SC	1	0
GVD1052	EF-M2	6	3	SC	1	0
GVD1052	EF-M2	9	4	SC	1	0
GVD1052	EF-M2	12	5	SC	1	0
GVD1052	EF-M2	14	6	SC	1	1
GVD1052	EF-M2	15	7	SC	1	1
GVD1052	EF-M2	16	8	SC	1	1
GVD1052	EF-M2	18	9	SC	1	1
GVD1052	EF-M2	20	10	SC	1	1
GVD1052	EF-M2	21	11	SC	1	1
GVD1052	EF-M2	22	12	SC	1	1
GVD1052	EF-M2	24	13	SC	1	1
GVD1052	EF-M2	26	14	SC	1	1
GVD1052	EF-M2	27	15	SC	1	1
GVD1052	EF-M2	28	16	SC	1	1
GVD1053	EF-M2	0	1	SC	2.02	0
GVD1053	EF-M2	3	2	SC	2.02	0
GVD1053	EF-M2	6	3	SC	2.02	0
GVD1053	EF-M2	9	4	SC	2.02	0
GVD1053	EF-M2	12	5	SC	2.02	0
GVD1053	EF-M2	14	6	SC	2.02	1
GVD1053	EF-M2	15	7	SC	2.02	1
GVD1053	EF-M2	16	8	SC	2.02	1
GVD1053	EF-M2	18	9	SC	2.02	1
GVD1053	EF-M2	20	10	SC	2.02	1
GVD1053	EF-M2	21	11	SC	2.02	1
GVD1053	EF-M2	22	12	SC	2.02	1
GVD1053	EF-M2	24	13	SC	2.02	1
GVD1053	EF-M2	26	14	SC	2.02	1
GVD1053	EF-M2	27	15	SC	2.02	1
GVD1053	EF-M2	28	16	SC	2.02	1
GVD1054	EF-M2	0	1	SC	3	0
GVD1054	EF-M2	3	2	SC	3	0
GVD1054	EF-M2	6	3	SC	3	0
GVD1054	EF-M2	9	4	SC	3	0
GVD1054	EF-M2	12	5	SC	3	0
GVD1054	EF-M2	14	6	SC	3	1
GVD1054	EF-M2	15	7	SC	3	1
GVD1054	EF-M2	16	8	SC	3	1
GVD1054	EF-M2	18	9	SC	3	1
GVD1054	EF-M2	20	10	SC	3	1
GVD1054	EF-M2	21	11	SC	3	1
GVD1054	EF-M2	22	12	SC	3	1
GVD1054	EF-M2	24	13	SC	3	1
GVD1054	EF-M2	26	14	SC	3	1
GVD1054	EF-M2	27	15	SC	3	1
GVD1054	EF-M2	28	16	SC	3	1
GVD1055	EF-M2	0	1	SC	2.88	0
GVD1055	EF-M2	3	2	SC	2.88	0
GVD1055	EF-M2	6	3	SC	2.88	0
GVD1055	EF-M2	9	4	SC	2.88	0
GVD1055	EF-M2	12	5	SC	2.88	0
GVD1055	EF-M2	15	6	SC	2.88	0
GVD1055	EF-M2	18	7	SC	2.88	0
GVD1055	EF-M2	21	8	SC	2.88	0
GVD1055	EF-M2	24	9	SC	2.88	0
GVD1055	EF-M2	27	10	SC	2.88	0
GVD1056	Placebo	0	1	SC	1	0
GVD1056	Placebo	3	2	SC	1	0
GVD1056	Placebo	6	3	SC	1	0
GVD1056	Placebo	9	4	SC	1	0
GVD1056	Placebo	12	5	SC	1	0
GVD1056	Placebo	14	6	SC	1	1
GVD1056	Placebo	15	7	SC	1	1
GVD1056	Placebo	16	8	SC	1	1
GVD1056	Placebo	18	9	SC	1	1
GVD1056	Placebo	20	10	SC	1	1
GVD1056	Placebo	21	11	SC	1	1
GVD1056	Placebo	22	12	SC	1	1
GVD1056	Placebo	24	13	SC	1	1
GVD1056	Placebo	26	14	SC	1	1
GVD1056	Placebo	27	15	SC	1	1
GVD1056	Placebo	28	16	SC	1	1
GVD1057	EF-M2	0	1	SC	1.45	0
GVD1057	EF-M2	3	2	SC	1.45	0
GVD1057	EF-M2	6	3	SC	1.45	0
GVD1057	EF-M2	9	4	SC	1.45	0
GVD1057	EF-M2	12	5	SC	1.45	0
GVD1057	EF-M2	14	6	SC	1.45	1
GVD1057	EF-M2	15	7	SC	1.45	1
GVD1057	EF-M2	16	8	SC	1.45	1
GVD1057	EF-M2	18	9	SC	1.45	1
GVD1057	EF-M2	20	10	SC	1.45	1
GVD1057	EF-M2	21	11	SC	1.45	1
GVD1057	EF-M2	22	12	SC	1.45	1
GVD1057	EF-M2	24	13	SC	1.45	1
GVD1057	EF-M2	26	14	SC	1.45	1
GVD1057	EF-M2	27	15	SC	1.45	1
GVD1057	EF-M2	28	16	SC	1.45	1
GVD1058	EF-M2	0	1	SC	1	0
GVD1058	EF-M2	3	2	SC	1	0
GVD1058	EF-M2	6	3	SC	1	0
GVD1058	EF-M2	9	4	SC	1	0
GVD1058	EF-M2	12	5	SC	1	0
GVD1058	EF-M2	14	6	SC	1	1
GVD1058	EF-M2	15	7	SC	1	1
GVD1058	EF-M2	16	8	SC	1	1
GVD1058	EF-M2	18	9	SC	1	1
GVD1058	EF-M2	20	10	SC	1	1
GVD1058	EF-M2	21	11	SC	1	1
GVD1058	EF-M2	22	12	SC	1	1
GVD1058	EF-M2	24	13	SC	1	1
GVD1058	EF-M2	26	14	SC	1	1
GVD1058	EF-M2	27	15	SC	1	1
GVD1058	EF-M2	28	16	SC	1	1
GVD1059	Placebo	0	1	SC	2.14	0
GVD1059	Placebo	3	2	SC	2.14	0
GVD1059	Placebo	6	3	SC	2.14	0
GVD1059	Placebo	9	4	SC	2.14	0
GVD1059	Placebo	12	5	SC	2.14	0
GVD1059	Placebo	14	6	SC	2.14	1
GVD1059	Placebo	15	7	SC	2.14	1
GVD1059	Placebo	16	8	SC	2.14	1
GVD1059	Placebo	18	9	SC	2.14	1
GVD1059	Placebo	20	10	SC	2.14	1
GVD1059	Placebo	21	11	SC	2.14	1
GVD1059	Placebo	22	12	SC	2.14	1
GVD1059	Placebo	24	13	SC	2.14	1
GVD1059	Placebo	26	14	SC	2.14	1
GVD1059	Placebo	27	15	SC	2.14	1
GVD1059	Placebo	28	16	SC	2.14	1

[truncated: 12 more sheets: immunology, owner_burden_costs, pd_labs, pgic, photopanel_skinhair, randomization, sleepmetrics, subjects, tewl_raw, vision, weather_season, diagnostics]
